# Supplementary material for: Restoring Global Gene Regulation through Experimental Evolution Uncovers a NAP (Nucleoid-Associated Protein)-Like Behavior of Crp/Cap
Source: mBio. 2021 Oct 26;12(5):e02028-21. doi: 10.1128/mBio.02028-21 (PMC8546631; doi:10.1128/mBio.02028-21)
Supplement: TABLE S1 [file mbio.02028-21-st001.xlsx]

## Sheet: Papillae isolated at 37C
Position	Type	Mutation	Gene	Gene Info	Change	Consequence		SUM	Sample 1	Sample 2	Sample 3	Sample 4	Sample 5	Sample 6	Sample 7	Sample 8	Sample 9	Sample 10	Sample 11	Sample 12	Sample 13	Sample 14	Sample 15
417673	SNV	C→T	PhoR	response regulator in two-component regulatory system with PhoR	E178 -> stop	TP (truncated protein)		1	0	0	0	0	0	0	0	0	0	0	0	0	0	0	1
1332949	Deletion	Δ2 bp	topA	DNA topoisomerase I, omega subunit	I634/635 FS	Reduced function		1	0	0	0	0	1	0	0	0	0	0	0	0	0	0	0
1333524	Deletion	Δ1 bp	topA	DNA topoisomerase I, omega subunit	K826 FS	Reduced function		1	0	0	0	0	0	0	0	0	0	0	0	1	0	0	0
1666079	SNV	G→A	clcB	H(+)/Cl(-) exchange transporter	A255A	none		1	0	0	0	0	0	0	0	0	0	0	0	0	0	0	1
1913754	Deletion	Δ25 bp	prc	carboxy-terminal protease for penicillin-binding protein 3	E355 FS	? LOF		1	0	0	0	0	1	0	0	0	0	0	0	0	0	0	0
1915504	Deletion	Δ1 bp	proQ	RNA chaperone, putative ProP translation regulator	K11 FS	LOF		1	0	0	1	0	0	0	0	0	0	0	0	0	0	0	0
2866729	Deletion	Δ499 bp	rpoS	RNA polymerase, sigma S (sigma 38) factor	A275 Del	TP		1	1	0	0	0	0	0	0	0	0	0	0	0	0	0	0
2867080	Insertion	+G	rpoS	RNA polymerase, sigma S (sigma 38) factor	I158 FS	? LOF		1	0	0	0	0	0	0	0	0	0	0	1	0	0	0	0
2867115	Deletion	Δ68 bp	rpoS	RNA polymerase, sigma S (sigma 38) factor	A146 Del + FS	? LOF		1	0	0	0	0	0	0	0	0	1	0	0	0	0	0	0
2867186	SNV	C→A	rpoS	RNA polymerase, sigma S (sigma 38) factor	E122D	Single AA change		1	0	1	0	0	0	0	0	0	0	0	0	0	0	0	0
2867303	SNV	C→G	rpoS	RNA polymerase, sigma S (sigma 38) factor	A83P	Single AA change		1	0	0	0	1	0	0	0	0	0	0	0	0	0	0	0
2867365	Deletion	Δ1 bp	rpoS	RNA polymerase, sigma S (sigma 38) factor	G63 FS	? LOF		2	0	0	0	0	0	0	1	1	0	0	0	0	0	0	0
2927928	Insertion	+ATT	non-coding area	downstream ygdH; upstream sdaC, putative serine transporter	promotor	increased activity		1	0	0	0	0	0	0	0	0	0	0	0	1	0	0	0
3319685	SNV	T→A	argG	argininosuccinate synthetase	W351R	Single AA change		1	0	0	0	0	0	0	0	0	1	0	0	0	0	0	0
3878983	Insertion	(CGGGCA)2→3	gyrB	DNA gyrase, subunit B	Insertion A379 + R379	2 AA addition		1	0	0	0	0	1	0	0	0	0	0	0	0	0	0	0
3907909	Deletion	(AG)5→4	pstB	phosphate ABC transporter ATPase	S153 FS	? LOF		1	0	0	0	0	0	0	0	0	0	0	0	0	0	0	1
						Total	17		1	1	1	1	3	0	1	1	2	0	1	2	0	0	3
						Number	15		1	1	1	1	1	1	1	1	1	1	1	1	1	1	1
Abbreviations:	SNV: Single Nucleotide Variation					Average	1.13333
	MNV: Multiple Nucleotide Variation
	FS: Frameshift					RpoS			1	1	0	1	0	0	1	1	1	0	1	0	0	0	0
	LOF: Loss of function					SdaC			0	0	0	0	0	0	0	0	0	0	0	1	0	0	0
	Del: Deletion					topoA			0	0	0	0	1	0	0	0	0	0	0	1	0	0	0
	AA: amino acid
	TP: Truncated protein					RpoS, 1 mutation	6		1	1	0	1	0	0	1	1	2	0	1	0	0	0	0
						SdaC, 1 mutation	0		0	0	0	0	0	0	0	0	0	0	0	2	0	0	0
						topoA,1 mutation	0		0	0	0	0	3	0	0	0	0	0	0	2	0	0	0
						total 1 mutation	7
						other 1 mutation	proQ

## Sheet: Papillae isolated at 44C
Position	Mutation	Type	Gene	Gene Info	Change	Consequence		SUM	Sample 16	Sample 17	Sample 18	Sample 19	Sample 20	Sample 21	Sample 22	Sample 23	Sample 24	Sample 25	Sample 26	Sample 27	Sample 28	Sample 29	Sample 30	Sample 31	Sample 32	Sample 33	Sample 34	Sample 35	Sample 36	Sample 37	Sample 38	Sample 39	Sample 40	Sample 41	Sample 42	Sample 43	Sample 44	Sample 45	Sample 46	Sample 47	Sample 48
13355	C→T	SNV	dnaK	chaperone Hsp70, with co-chaperone DnaJ	S398F	Single AA change		1	0	0	1	0	0	0	0	0	0	0	0	0	0	0	0	0	0	0	0	0	0	0	0	0	0	0	0	0	0	0	0	0	0
366919	(CCAG)3→4	Deletion	LacI	lactose-inducible lac operon transcriptional repressor	L198 FS	? LOF		1	0	0	1	0	0	0	0	0	0	0	0	0	0	0	0	0	0	0	0	0	0	0	0	0	0	0	0	0	0	0	0	0	0
703139	C→A	SNV	nagB	glucosamine-6-phosphate deaminase	R158L	Single AA change		1	0	0	0	0	0	0	0	0	0	0	0	0	0	0	0	0	0	0	0	0	1	0	0	0	0	0	0	0	0	0	0	0	0
1331265	T→G	SNV	topA	DNA topoisomerase I, omega subunit	V73G	Single AA change		1	0	0	0	0	1	0	0	0	0	0	0	0	0	0	0	0	0	0	0	0	0	0	0	0	0	0	0	0	0	0	0	0	0
1331550	G→A	SNV	topA	DNA topoisomerase I, omega subunit	R168H	Single AA change		1	0	0	0	0	0	0	0	0	0	0	0	0	0	0	0	0	1	0	0	0	0	0	0	0	0	0	0	0	0	0	0	0	0
1331607	T→A	SNV	topA	DNA topoisomerase I, omega subunit	I187N	Single AA change		1	0	0	0	0	0	0	0	0	0	0	0	0	0	0	0	0	0	0	1	0	0	0	0	0	0	0	0	0	0	0	0	0	0
2141267	G→A	SNV	asmA	suppressor of OmpF assembly mutants; putative outer membrane protein assembly factor; inner membrane-anchored periplasmic protein	Q116 -> Stop	TP		1	0	0	0	0	0	0	0	0	0	0	0	0	1	0	0	0	0	0	0	0	0	0	0	0	0	0	0	0	0	0	0	0	0
2466383	Δ10,215 bp	Deletion	CPS-53	cryptic prophage CPS-53	Deletion of cryptic prophage CPS-53	?		1	0	0	0	0	1	0	0	0	0	0	0	0	0	0	0	0	0	0	0	0	0	0	0	0	0	0	0	0	0	0	0	0	0
2866577	+C	Insertion	rpoS	RNA polymerase, sigma S (sigma 38) factor	A326 FS	? LOF		1	0	0	0	0	0	0	0	0	0	0	0	0	0	0	0	1	0	0	0	0	0	0	0	0	0	0	0	0	0	0	0	0	0
2866755	A→C	SNV	rpoS	RNA polymerase, sigma S (sigma 38) factor	L266R	Single AA change		1	0	0	0	0	0	0	0	0	0	0	0	0	0	0	0	0	0	0	0	0	0	0	0	1	0	0	0	0	0	0	0	0	0
2866828	(T)5→4	Deletion	rpoS	RNA polymerase, sigma S (sigma 38) factor	L242 FS	? LOF		1	0	1	0	0	0	0	0	0	0	0	0	0	0	0	0	0	0	0	0	0	0	0	0	0	0	0	0	0	0	0	0	0	0
2866852	Δ23 bp	Deletion	rpoS	RNA polymerase, sigma S (sigma 38) factor	L234 FS	? LOF		1	0	0	0	0	0	0	0	0	0	1	0	0	0	0	0	0	0	0	0	0	0	0	0	0	0	0	0	0	0	0	0	0	0
2866961	C→A	SNV	rpoS	RNA polymerase, sigma S (sigma 38) factor	E197D	Single AA change		1	1	0	0	0	0	0	0	0	0	0	0	0	0	0	0	0	0	0	0	0	0	0	0	0	0	0	0	0	0	0	0	0	0
2866997	+A	Insertion	rpoS	RNA polymerase, sigma S (sigma 38) factor	S186 FS	? LOF		1	0	0	0	0	0	0	0	0	0	0	0	0	0	0	0	0	0	0	0	0	0	1	0	0	0	0	0	0	0	0	0	0	0
2867068	T→G	SNV	rpoS	RNA polymerase, sigma S (sigma 38) factor	T162P	Single AA change		1	0	0	0	0	0	0	0	0	0	0	1	0	0	0	0	0	0	0	0	0	0	0	0	0	0	0	0	0	0	0	0	0	0
2867112	Δ1 bp	Deletion	rpoS	RNA polymerase, sigma S (sigma 38) factor	T147 FS	? LOF		1	0	0	0	0	0	0	0	0	0	0	0	0	1	0	0	0	0	0	0	0	0	0	0	0	0	0	0	0	0	0	0	0	0
2867155	+T	Insertion	rpoS	RNA polymerase, sigma S (sigma 38) factor	L133 FS	? LOF		1	0	0	0	0	0	0	0	0	1	0	0	0	0	0	0	0	0	0	0	0	0	0	0	0	0	0	0	0	0	0	0	0	0
2867180	T→A	SNV	rpoS	RNA polymerase, sigma S (sigma 38) factor	D124Y	Single AA change		1	0	0	0	0	0	0	0	1	0	0	0	0	0	0	0	0	0	0	0	0	0	0	0	0	0	0	0	0	0	0	0	0	0
2867194	+A	Insertion	rpoS	RNA polymerase, sigma S (sigma 38) factor	I120 FS	? LOF		1	0	0	0	0	0	1	0	0	0	0	0	0	0	0	0	0	0	0	0	0	0	0	0	0	0	0	0	0	0	0	0	0	0
2867265	+CG	Insertion	rpoS	RNA polymerase, sigma S (sigma 38) factor	E96 FS	? LOF		2	0	0	0	0	0	0	0	0	0	0	0	0	0	0	0	0	0	0	0	0	0	0	0	0	0	0	0	0	0	0	0	1	1
2867337	Δ96 bp	Deletion	rpoS	RNA polymerase, sigma S (sigma 38) factor	32 AA deletion (L40 - A73)	?		4	0	0	0	0	0	0	0	0	0	0	0	0	0	0	0	0	0	0	0	0	0	0	0	0	0	1	0	0	0	1	1	0	1
2867359	Δ8 bp	Deletion	rpoS	RNA polymerase, sigma S (sigma 38) factor	L62 FS	? LOF		1	0	0	0	0	0	0	0	0	0	0	0	0	0	0	0	0	0	0	0	0	0	0	0	0	1	0	0	0	0	0	0	0	0
2867377	G→A	SNV	rpoS	RNA polymerase, sigma S (sigma 38) factor	Q59 -> Stop	Truncated protein		1	0	0	0	0	0	0	0	0	0	0	0	0	0	0	0	0	0	0	0	0	0	0	0	0	0	0	0	0	1	0	0	0	0
2867425	+A	Insertion	rpoS	RNA polymerase, sigma S (sigma 38) factor	E42 FS	? LOF		2	0	0	0	0	0	0	0	0	0	0	0	0	0	0	0	0	0	0	0	2	0	0	0	0	0	0	0	0	0	0	0	0	0
2867525	Δ1 bp	Deletion	rpoS	RNA polymerase, sigma S (sigma 38) factor	D10 FS	? LOF		1	0	0	0	0	0	0	0	0	0	0	0	1	0	0	0	0	0	0	0	0	0	0	0	0	0	0	0	0	0	0	0	0	0
2867572	T→G	SNV	non-coding area	upstream rpoS	PM 21bp upstream rpoS	?		1	0	0	0	0	0	0	0	0	0	0	0	0	0	0	0	0	0	0	0	0	1	0	0	0	0	0	0	0	0	0	0	0	0
2927924	+A	Insertion	non-coding area	downstream ygdH; upstream sdaC, putative serine transporter	promoter	activity increase		2	0	0	0	0	0	0	0	0	0	0	0	0	0	0	0	0	0	0	0	0	1	1	0	0	0	0	0	0	0	0	0	0	0
2927928	+ATT	Insertion	non-coding area	downstream ygdH; upstream sdaC, putative serine transporter	promoter	activity increase		1	0	0	0	0	0	0	0	0	0	0	0	1	0	0	0	0	0	0	0	0	0	0	0	0	0	0	0	0	0	0	0	0	0
2942633	(T)7→8	Insertion	non-coding area	upstream gcvA	?	?		2	0	0	0	0	0	0	0	0	0	0	0	0	0	0	0	0	0	0	0	0	0	0	0	0	0	1	1	0	0	0	0	0	0
3326142	Δ12 bp	Deletion	ftsH	protease, ATP-dependent zinc-metallo	4 AA Del	? LOF		2	0	0	1	1	0	0	0	0	0	0	0	0	0	0	0	0	0	0	0	0	0	0	0	0	0	0	0	0	0	0	0	0	0
3665481	T→C	SNV	gadX	acid resistance regulon transcriptional activator; autoactivator	E110E	none		1	0	0	0	0	0	0	0	0	0	0	0	0	0	0	0	0	0	0	0	0	0	1	0	0	0	0	0	0	0	0	0	0	0
3948244	Δ54 bp	Deletion	yifE	stresss-induced mutagenesis	18 AA Del	? LOF		1	0	0	0	0	0	0	0	0	0	0	0	0	0	0	0	1	0	0	0	0	0	0	0	0	0	0	0	0	0	0	0	0	0
4477287	C→T	SNV	non-coding area	downstream yigL	?	?		1	0	0	0	0	0	0	0	0	0	0	0	0	0	0	0	0	0	0	0	0	1	0	0	0	0	0	0	0	0	0	0	0	0
					Total	41			1	1	3	1	2	1	0	1	1	1	1	2	2	0	0	2	1	0	1	2	4	3	0	1	1	2	1	0	1	1	1	1	2
					Number	33			1	1	1	1	1	1	1	1	1	1	1	1	1	1	1	1	1	1	1	1	1	1	1	1	1	1	1	1	1	1	1	1	1
Abbreviations:	SNV: Single Nucleotide Variation				Av mutations	1.24242
	MNV: Multiple Nucleotide Variation
	FS: Frameshift				RpoS				1	1	0	0	0	1	0	1	1	1	1	1	1	0	0	1	0	0	0	2	1	1	0	1	1	1	0	0	1	1	1	1	2
	LOF: Loss of function				SdaC				0	0	0	0	0	0	0	0	0	0	0	1	0	0	0	0	0	0	0	0	1	1	0	0	0	0	0	0	0	0	0	0	0
	Del: Deletion				TopoI				0	0	0	0	1	0	0	0	0	0	0	0	0	0	0	0	1	0	1	0	0	0	0	0	0	0	0	0	0	0	0	0	0
	AA: amino acid
	TP: Truncated protein				RpoS, 1 mutation	13			1	1	0	0	0	1	0	1	1	1	1	2	2	0	0	2	0	0	0	4	4	3	0	1	1	2	0	0	1	1	1	1	4
					SdaC, 1 mutation	0			0	0	0	0	0	0	0	0	0	0	0	2	0	0	0	0	0	0	0	0	4	3	0	0	0	0	0	0	0	0	0	0	0
	PA37C: Papillae Assay at 37C				TopoI,1 mutation	2			0	0	0	0	2	0	0	0	0	0	0	0	0	0	0	0	1	0	1	0	0	0	0	0	0	0	0	0	0	0	0	0	0
	PA44C: Papillae Assay at 44C
	wwrr:	MC Malt 44C, MC Malt 37C, MC Man 44C, MC Man 37C:			total 1 mutation	17
		white on McConkey (MC) Malt at 44C and at 37C, red on MC Man at 44C and at 37C
					other 1 mutation	gcva
						ftsH
