# Supplementary material for: Restoring Global Gene Regulation through Experimental Evolution Uncovers a NAP (Nucleoid-Associated Protein)-Like Behavior of Crp/Cap
Source: mBio. 2021 Oct 26;12(5):e02028-21. doi: 10.1128/mBio.02028-21 (PMC8546631; doi:10.1128/mBio.02028-21)
Supplement: TABLE S2 [file mbio.02028-21-st002.xlsx]

## Sheet: 3b_all
Name	FoldChange	P_value	FDRP_value
aaeA	-1.81	0.000362	0.00168
aaeB	-1.74	0.000988	0.00395
abpA	1.95	1.84e-06	1.69e-05
abpB	1.87	2.47e-05	0.000168
accB	1.63	0.00566	0.02
accC	1.78	1.3e-05	9.61e-05
aceA	2.18	0.00626	0.02
aceB	2.16	0.00253	0.00889
aceE	2.15	0.000383	0.00176
aceF	2.07	0.000931	0.00374
acnB	1.74	0.01	0.03
acrD	-1.88	6.98e-05	0.000416
acrE	-2.67	2.65e-05	0.000179
acrF	-1.7	0.000909	0.00367
actP	-2	0.000257	0.00124
add	3.3	1.02e-06	1e-05
adeD	-2.14	2.32e-05	0.000159
adeP	-1.76	0.000428	0.00192
adeQ	-3.64	1.21e-06	1.16e-05
adiC	-1.66	0.00406	0.01
adiY	3.12	7.27e-10	1.27e-08
adk	-3.34	0	0
aegA	-1.96	4.1e-05	0.000264
aes	-2.12	1.6e-06	1.49e-05
afuB	-2.68	0.02	0.05
afuC	-2.89	5.56e-06	4.5e-05
agaA	-2.04	4.33e-05	0.000276
agaC	-2.38	0.04	0.09
agp	2.15	2.74e-08	3.67e-07
ahr	1.85	0.000327	0.00153
alaA	1.76	5.03e-05	0.000314
alaC	1.75	0.00018	0.000914
alaS	3.04	4.61e-06	3.8e-05
aldA	-2.04	5.86e-05	0.000358
alkA	1.8	0.00607	0.02
allB	-1.77	0.01	0.04
allD	-5.66	0.000528	0.00228
allE	-1.83	0.03	0.06
allS	-1.99	0.00396	0.01
alr	2.82	8.19e-12	2.08e-10
alsA	-2.5	0.000251	0.00122
alsK	-1.72	0.01	0.03
alx	-1.62	0.00931	0.03
amiB	1.53	0.0086	0.02
amiD	2	2.38e-07	2.65e-06
amtB	-2.89	1.9e-09	3.06e-08
anmK	1.96	2.17e-05	0.000151
ansP	-1.68	0.00197	0.00718
aphA	2.38	4.14e-06	3.47e-05
appY	4.43	5.55e-16	2.43e-14
aqpZ	1.98	0.000338	0.00157
araC	1.52	0.00341	0.01
araJ	1.51	0.00923	0.03
arcB	1.88	6.44e-05	0.000388
arfB	-1.81	0.000163	0.000841
argC	1.6	0.00916	0.03
argD	-1.72	0.00274	0.0095
argE	2.55	1.2e-10	2.42e-09
argK	-1.87	0.00452	0.01
argP	2.19	3.76e-07	3.97e-06
ariR	2.46	0.000295	0.0014
aroA	3.49	1.1e-09	1.85e-08
aroC	2.07	1.03e-07	1.23e-06
aroE	1.86	0.00194	0.00708
aroG	2.34	1.58e-06	1.48e-05
aroH	1.84	3.57e-06	3.05e-05
aroL	-1.69	0.000393	0.00179
arpA	2.2	9.84e-08	1.19e-06
arpB	14.41	0	0
arsR	1.68	0.03	0.08
asd	1.6	0.00741	0.02
aslA	-2.08	4.19e-05	0.000269
aslB	-2.75	3.63e-05	0.000238
asmA	1.77	4.53e-05	0.000288
asnA	-1.77	8.69e-05	0.000501
asnB	2.56	6.11e-09	9.02e-08
asnC	1.86	0.000997	0.00397
aspC	2.37	6.25e-10	1.11e-08
asr	-2.82	9.59e-08	1.17e-06
astA	-1.74	0.00563	0.02
astC	-1.76	0.00119	0.00463
atoA	-2.42	0.04	0.09
atoB	-2.34	0.000439	0.00196
atoC	1.93	0.000534	0.00231
atpA	1.91	8.86e-05	0.000509
atpB	1.62	0.00116	0.00453
atpE	1.73	0.000496	0.00217
atpF	1.86	1.6e-05	0.000116
atpG	1.66	0.01	0.03
atpH	1.93	0.000544	0.00235
bamA	1.69	0.00678	0.02
bamB	-1.8	0.02	0.05
bamD	1.85	0.00051	0.00222
barA	1.73	0.000192	0.000962
bcp	1.84	3.77e-06	3.2e-05
bcsC	-1.68	0.000473	0.00209
bdcA	-2.61	1.57e-07	1.82e-06
beeE	1.95	0.04	0.09
bfd	1.83	0.00048	0.00211
bfr	4.4	9.34e-11	1.94e-09
bglA	1.78	0.000131	0.000696
bglB	-4.5	0.000378	0.00174
bglF	-6.23	0	0
bglG	-3.34	0.00507	0.02
bglH	-3.56	7.87e-05	0.00046
bioA	1.59	0.03	0.08
bioH	1.54	0.02	0.05
bisC	1.61	0.0015	0.00562
borD	27.68	0	0
btuR	2.23	2.1e-07	2.35e-06
cadC	5.48	0	0
caiB	-2.2	0.000184	0.00093
caiD	-7	0.00229	0.00819
caiE	-3.18	0.00871	0.02
caiT	-4.93	3.25e-05	0.000214
can	-1.52	0.01	0.03
carA	-2.86	6.34e-05	0.000383
carB	-1.58	0.00402	0.01
cas1	1.65	0.02	0.06
cas2	2.34	0.000844	0.00344
casB	2.76	0.00111	0.00434
casC	2.07	0.00106	0.00419
casD	1.64	0.04	0.09
casE	3.03	5.97e-06	4.79e-05
cbpA	1.53	0.05	0.11
cbrB	4.37	2.51e-14	9.36e-13
ccmA	-1.87	9.72e-05	0.000548
ccp	11.01	0	0
cdsA	2.13	1.64e-06	1.53e-05
cedA	-1.68	0.04	0.08
chaA	1.6	0.00943	0.03
chbR	2.18	4.2e-07	4.41e-06
cheA	-1.98	0.00156	0.00583
chiP	-2.71	0.000423	0.00191
chpB	1.65	0.04	0.09
citC	-2.89	3.97e-11	8.73e-10
citG	-1.93	0.03	0.07
citT	-2.39	9.33e-05	0.00053
clcA	1.63	0.01	0.03
clcB	-2.2	1.35e-06	1.28e-05
clpA	2.6	7.14e-05	0.000424
clsC	1.76	0.000173	0.000881
cmk	-1.59	0.00883	0.03
cmoB	1.51	0.03	0.07
cmoM	-1.56	0.00264	0.00921
cnoX	-1.54	0.00596	0.02
coaA	4	0	0
coaE	1.88	6.59e-06	5.22e-05
codB	-1.74	0.02	0.06
cof	-1.61	0.000311	0.00146
comR	-2.14	2.12e-07	2.36e-06
copA	1.54	0.03	0.07
cpdB	1.51	0.0061	0.02
cpoB	1.93	0.000336	0.00157
cpsB	-1.78	0.03	0.07
cpsG	-1.92	0.0024	0.00851
cpxA	1.88	5.15e-05	0.00032
cpxP	-2.87	0.000108	0.000603
cpxR	2.07	1.08e-06	1.06e-05
cra	7.46	0	0
creA	2.39	5.95e-06	4.78e-05
creB	2.76	1.19e-05	8.87e-05
creC	1.66	0.00117	0.00454
crp	2.14	0.000507	0.00221
csgA	2.68	5.78e-05	0.000354
csgB	2.81	0.03	0.07
csgC	2.25	0.02	0.04
csgD	8.78	0	0
csgE	10.76	0	0
csgF	3.86	0.000107	0.000598
cspC	2.61	0.000283	0.00135
cspE	-2.21	0.01	0.03
cspG	3.38	7.64e-14	2.64e-12
cspH	-3.37	0.04	0.09
cspI	-1.65	0.00319	0.01
csrA	-2.18	0.00683	0.02
cstA	1.58	0.0023	0.00819
cusA	-2.6	1.12e-07	1.34e-06
cusC	-1.98	0.03	0.07
cutC	-4.16	5.57e-08	7.06e-07
cvrA	3.25	3.93e-14	1.42e-12
cyaY	3.12	8.88e-12	2.25e-10
cybB	2.38	1.06e-09	1.79e-08
cydA	2.97	0.000635	0.00269
cydB	2.54	0.00257	0.009
cydC	3.1	6.24e-12	1.61e-10
cydD	1.97	9.26e-05	0.000527
cyoA	7.98	0	0
cyoB	9.06	0	0
cyoC	6.28	0	0
cyoD	4.73	0	0
cyoE	3.86	0	0
cysB	2.36	4.65e-10	8.53e-09
cysC	2.34	1.69e-05	0.000122
cysD	-1.52	0.05	0.1
cysJ	-2.9	4.94e-05	0.000309
cysK	-2.87	4.35e-05	0.000278
cysP	-5.91	0	0
cysS	1.52	0.00862	0.02
cysU	-3.53	3.61e-07	3.82e-06
cysW	-2.03	0.00949	0.03
cysZ	-1.62	0.00227	0.00813
cyuP	-2.2	0.00087	0.00354
dacA	-1.99	0.00019	0.000959
dacB	2.24	4.84e-07	5.03e-06
dacC	2.21	4.88e-07	5.05e-06
dacD	-1.75	0.00231	0.00824
dapA	1.51	0.03	0.06
dapD	2.57	4.43e-09	6.75e-08
dauA	-2.01	2.44e-07	2.7e-06
dcm	2.4	5.38e-09	8.05e-08
dcuA	5.72	5.02e-12	1.33e-10
dcuB	-1.68	0.02	0.04
dcuD	-2.61	8.97e-05	0.000513
dcuS	1.76	3.85e-05	0.000251
dcyD	1.79	0.000124	0.000664
ddlB	2.04	1.39e-05	0.000102
ddpA	-2.34	1.3e-06	1.24e-05
ddpB	-3.16	2.5e-06	2.23e-05
ddpC	-2.19	0.00016	0.000825
ddpF	-1.82	0.000661	0.00279
ddpX	-2.62	0.000102	0.000572
deaD	-2.4	0.00344	0.01
decR	-2.8	1.17e-09	1.97e-08
degP	-2.37	3.41e-08	4.52e-07
deoA	1.63	0.00691	0.02
deoC	1.67	0.000584	0.0025
dfp	-1.56	0.00185	0.00677
dgcE	2.07	5.39e-07	5.55e-06
dgcI	3.52	0	0
dgcN	1.67	0.000912	0.00367
dgcP	3.44	0	0
dgcQ	1.63	0.000202	0.001
dgcT	2.59	3.52e-11	7.85e-10
dgcZ	1.85	7.99e-06	6.19e-05
dgoK	1.53	0.02	0.05
dgoR	1.51	0.02	0.04
dgoT	-1.72	0.01	0.04
dgt	1.54	0.00718	0.02
digH	1.52	0.02	0.04
dinD	1.83	0.000206	0.00102
djlA	1.96	2.34e-05	0.00016
dkgA	1.83	0.000427	0.00192
dld	2.24	3.71e-06	3.16e-05
dmsA	-1.57	0.00569	0.02
dnaA	-2.47	3.66e-11	8.12e-10
dnaB	1.55	0.00075	0.00312
dnaG	-2.1	9.75e-08	1.18e-06
dnaN	-1.69	0.00021	0.00104
dnaQ	1.53	0.00131	0.00501
dnaX	-1.78	0.000319	0.0015
dpiA	-2.52	4.24e-07	4.43e-06
dpiB	-2.59	6.03e-09	8.93e-08
dppA	-3.08	1.41e-05	0.000103
dppB	-3.42	0.000665	0.00281
dppC	-4.01	6.5e-05	0.000389
dppD	-3.43	0.000146	0.000765
dppF	-3.17	0.000119	0.000646
dsbG	1.75	0.000316	0.00148
dsdX	-1.91	0.00398	0.01
dsrB	-1.71	0.01	0.03
dtd	-1.7	0.000133	0.000706
dtpC	1.62	0.00215	0.00774
dusA	1.96	0.000563	0.00242
dusB	-2.22	4.57e-08	5.88e-07
dusC	-1.88	0.00329	0.01
eaeH	-3.46	0.00795	0.02
eamB	-1.94	0.000107	0.000597
ebgR	1.53	0.00801	0.02
ecpC	-1.61	0.00214	0.00773
efeB	4.28	0	0
efeO	5.25	1.67e-15	6.99e-14
efeU	2.95	2.01e-07	2.27e-06
elaA	4.9	3.4e-10	6.46e-09
elaD	4.42	0	0
elbB	2.18	7.54e-05	0.000442
elfA	2.96	5.73e-09	8.52e-08
elfG	1.88	0.0041	0.01
emrA	-2.91	1.35e-09	2.25e-08
emrB	-2.18	4.26e-06	3.57e-05
emrD	-2.05	2.06e-07	2.31e-06
emtA	1.62	0.00311	0.01
endA	-1.74	0.02	0.05
entA	8.04	0	0
entB	9.21	0	0
entC	4.44	0	0
entD	3.35	2.33e-10	4.54e-09
entE	5.63	0	0
entF	3.97	6.89e-10	1.21e-08
entH	12.78	0	0
entS	2.65	3.4e-09	5.24e-08
envR	-2.68	0.02	0.05
epmB	1.87	1.19e-05	8.87e-05
eptA	-1.83	0.00237	0.00843
eptB	-1.88	2.06e-05	0.000144
erpA	-1.72	0.00433	0.01
eutA	-1.67	0.03	0.06
eutB	-1.68	0.00031	0.00146
eutD	-1.94	0.02	0.05
eutH	-1.91	0.00301	0.01
evgA	1.98	6.68e-06	5.28e-05
evgS	2.64	2.96e-07	3.2e-06
exbB	-1.85	0.00453	0.01
exoX	-1.94	1.99e-06	1.81e-05
exuR	1.8	9.43e-05	0.000535
exuT	-1.81	0.000265	0.00128
fabB	1.68	0.0015	0.00562
fabD	1.87	0.000688	0.00289
fabG	1.64	0.03	0.06
fabH	1.68	0.00121	0.00467
fadH	-2.02	0.000202	0.00101
fadK	-1.75	0.00199	0.00723
fadL	2.3	4.37e-06	3.63e-05
fadM	-1.58	0.00383	0.01
fbaA	1.67	0.02	0.05
fbp	1.71	0.000269	0.00129
fdhE	1.82	6.26e-05	0.000379
fdnG	-1.8	0.00163	0.00608
fdnI	-2.33	8.95e-07	8.9e-06
fdrA	-1.89	0.04	0.09
fecB	1.8	0.000138	0.000728
fecC	1.68	0.000634	0.00269
fecR	2.15	1.31e-07	1.54e-06
feoA	1.87	4.23e-05	0.000271
feoB	3.82	4.74e-08	6.08e-07
fepA	2.93	6.72e-14	2.34e-12
fepC	2.22	5.07e-06	4.14e-05
fepE	2.06	0.00565	0.02
fepG	2.32	2.69e-07	2.95e-06
fes	2.7	1.21e-12	3.48e-11
fhuA	1.62	0.04	0.08
fhuD	1.66	0.01	0.04
fhuE	1.62	0.00156	0.00583
fic	2.57	7.07e-07	7.11e-06
fimA	-2.7	4.06e-12	1.09e-10
fimB	2.98	2.81e-11	6.33e-10
fimD	-2.79	1.58e-05	0.000115
fimF	-2.52	0.02	0.04
fimG	-2.37	0.04	0.08
fimI	-4.79	2.94e-10	5.66e-09
fis	-2.85	1.55e-13	4.92e-12
fiu	2.85	7.21e-09	1.05e-07
fixC	-2.82	0.01	0.03
fkpB	-1.97	1.78e-05	0.000127
flgM	2.02	2.25e-05	0.000156
flgN	1.83	0.000722	0.00301
flhA	-2.08	1.41e-05	0.000103
flhB	-2.38	0.00661	0.02
flhE	-3.32	0.00488	0.02
fliC	1.61	0.00137	0.00522
fliK	-1.83	0.05	0.1
fliL	-2.09	0.04	0.09
fliO	-2.47	0.04	0.09
fliP	-2.6	0.02	0.05
fliR	-1.77	0.03	0.06
flu	4.6	0.000518	0.00225
flxA	2.45	0.000192	0.000962
focB	-4.49	9.69e-12	2.41e-10
folA	1.79	7.4e-05	0.000437
folB	1.56	0.02	0.04
folD	1.51	0.03	0.06
folX	1.57	0.00242	0.00857
frdD	1.52	0.01	0.04
frmB	-1.63	0.00441	0.01
frsA	1.54	0.00174	0.00642
fruB	-2.8	3.85e-05	0.000251
frvA	-3.13	0.00437	0.01
frvB	-2.06	0.00106	0.00419
frvR	-2.51	3.95e-05	0.000255
frvX	-5.06	0	0
frwC	-11.63	3.99e-10	7.54e-09
frwD	-2.49	0.03	0.07
fryA	-1.7	0.00422	0.01
fryB	-2.08	0.05	0.11
fsr	1.53	0.00526	0.02
ftnA	3.54	1.89e-15	7.78e-14
ftnB	2.03	1.75e-05	0.000125
ftp	1.6	0.00306	0.01
ftsA	1.7	0.000266	0.00128
ftsB	-1.54	0.00654	0.02
ftsI	2.66	4.87e-09	7.34e-08
ftsK	1.88	0.00527	0.02
ftsL	3.8	0	0
ftsP	1.86	0.00015	0.000784
ftsQ	1.57	0.01	0.03
ftsW	2.39	1.9e-08	2.6e-07
ftsX	1.58	0.000775	0.00319
ftsY	-1.6	0.00241	0.00852
ftsZ	1.76	0.000839	0.00343
fucP	-2.23	0.02	0.05
fucR	-1.6	0.00166	0.00616
fumC	-2.75	1.14e-12	3.3e-11
fumE	1.7	0.000218	0.00108
fusA	1.81	0.03	0.08
gabD	2.14	1.56e-06	1.46e-05
gabP	1.89	0.000132	0.000702
gabT	2.04	6.46e-06	5.12e-05
gadA	2.85	0.000152	0.000791
gadW	2.97	1.45e-10	2.87e-09
galK	1.63	0.000173	0.000884
galM	1.97	2e-05	0.000141
galR	1.65	0.00052	0.00226
galS	-2.51	0.0032	0.01
garP	-6.4	6.84e-09	9.99e-08
gatA	-2.36	0.04	0.09
gatB	-3.64	0.02	0.04
gatC	-2.7	0.01	0.03
gatD	-1.76	0.02	0.05
gatY	-2.38	0.04	0.08
gcvR	2.74	1.89e-10	3.72e-09
gdhA	2.99	3.28e-08	4.36e-07
gdx	-2.08	3.4e-07	3.61e-06
gfcB	-2.91	0.0011	0.00433
gfcD	-1.98	0.00135	0.00517
ghoS	2.67	0.000692	0.00291
ghrA	2.36	1.86e-07	2.13e-06
ghrB	2.65	1.25e-10	2.51e-09
ghxP	-2.92	1.12e-05	8.4e-05
glaH	3.17	3.54e-14	1.29e-12
glcA	-1.93	0.00662	0.02
glcC	-2.12	0.000265	0.00128
glcD	-1.71	0.02	0.05
glcE	-1.71	0.03	0.07
glcF	-2.88	5.33e-10	9.69e-09
glgS	-1.87	0.02	0.04
glmM	1.56	0.00892	0.03
glmS	2.13	0.000155	0.000806
glmU	1.8	0.000168	0.000862
glmY	-3.4	2.16e-05	0.00015
glnB	1.7	0.000236	0.00115
glnD	2.25	2.82e-07	3.07e-06
glnK	-9.75	0.00288	0.00986
glnS	1.59	0.00613	0.02
gloC	-1.57	0.02	0.04
glpB	-2.43	0.00116	0.00453
glpC	-1.64	0.03	0.07
glpD	-2	1.05e-05	7.97e-05
glpF	-2.62	3.26e-05	0.000215
glpK	-1.51	0.0073	0.02
glpQ	1.54	0.00216	0.00777
glrK	-1.67	0.000238	0.00116
glsA	-2.88	2.69e-12	7.33e-11
gltA	2.32	0.000156	0.000811
gltB	-4.7	0	0
gltD	-3.63	1.11e-16	5.4e-15
gltI	-1.6	0.00339	0.01
gltJ	-1.7	0.00458	0.01
gltK	-2.11	0.000613	0.00261
gltL	-2.05	2.56e-06	2.27e-05
glvB	-2.62	0.01	0.03
glvC	-4	3.36e-07	3.58e-06
glvG	-2.02	0.00269	0.00937
gmhB	1.58	0.03	0.07
gnsA	2.44	0.00542	0.02
gntP	-1.72	0.03	0.06
gpmA	1.74	0.04	0.08
gpmM	-1.82	4.98e-05	0.000311
gpp	1.75	9.23e-05	0.000526
gpsA	1.66	0.00287	0.00982
grcA	1.69	0.00276	0.00955
groL	1.66	0.05	0.11
grpE	1.75	0.02	0.05
grxA	1.84	0.00383	0.01
grxB	2.14	0.00169	0.00627
grxC	1.55	0.00351	0.01
grxD	1.63	0.00238	0.00844
gshA	-1.66	0.0031	0.01
gsiB	1.64	0.03	0.07
gspB	3.27	2.91e-06	2.54e-05
gspC	1.79	0.02	0.06
gspE	-1.68	0.04	0.08
gspK	-2.07	0.0019	0.00693
gspO	1.87	0.000106	0.000592
gss	1.62	0.00829	0.02
gstA	1.7	0.00133	0.0051
gstB	1.68	0.000997	0.00397
guaA	8.54	0	0
guaB	5.27	0	0
guaC	-2.54	1.27e-07	1.51e-06
gudP	-2.39	0.00378	0.01
hcaF	-1.87	0.00636	0.02
hcaR	1.61	0.03	0.07
hchA	3.37	1.11e-06	1.08e-05
hcr	-1.6	0.04	0.09
hcxA	-2.15	4.42e-08	5.71e-07
hcxB	1.72	0.000227	0.00111
hda	1.81	0.00281	0.00967
hdeB	2.09	0.00428	0.01
hdeD	2.62	0.000195	0.000974
hdfR	2.81	1.6e-09	2.64e-08
hdhA	2.66	2e-08	2.74e-07
hemA	1.78	0.000412	0.00186
hemB	-2.02	2.04e-06	1.85e-05
hemC	1.62	0.00051	0.00222
hemD	1.64	0.00226	0.0081
hemE	1.76	0.000623	0.00265
hemH	-1.86	1.88e-05	0.000133
hemX	2.07	0.000424	0.00191
hemY	1.64	0.000603	0.00257
hfq	1.86	0.000239	0.00117
hha	4.31	0	0
hinT	1.66	0.000706	0.00295
hisQ	1.65	0.05	0.1
hiuH	2.4	1.12e-06	1.09e-05
hldE	1.79	9.89e-05	0.000556
hlyE	10.57	0	0
hns	1.65	0.04	0.09
hofB	-1.84	0.000502	0.00219
hofC	-1.61	0.01	0.03
hofP	-3.18	0.04	0.09
hokD	-1.54	0.02	0.06
hprR	2.46	1.91e-07	2.17e-06
hprS	4.47	0	0
hpt	-1.62	0.00751	0.02
hscC	-2.32	0.000234	0.00114
hsdR	1.55	0.00302	0.01
hslJ	-1.68	0.000117	0.000637
hslO	-1.76	7.35e-05	0.000435
hslR	-3.06	3.53e-14	1.29e-12
hslV	-1.53	0.02	0.06
hspQ	-2.77	4.43e-06	3.67e-05
hsrA	1.7	0.000599	0.00256
htpG	1.79	0.02	0.05
htpX	-2.75	8.88e-06	6.8e-05
htrL	1.51	0.02	0.05
hupA	1.84	0.00245	0.00865
hupB	4.42	9.99e-16	4.28e-14
hxpB	1.53	0.00967	0.03
hybO	2.76	0.000264	0.00127
hycB	-3.1	0.05	0.1
hycC	-2.36	0.0023	0.00822
hycD	-2.79	0.00671	0.02
hycE	-1.89	0.00269	0.00937
hycG	-2.2	1.6e-05	0.000116
hycI	-1.68	0.000523	0.00227
hydN	-2.55	0.000581	0.0025
hyfB	-2.03	0.002	0.00725
hyfC	-3.15	0.000504	0.0022
hyfD	-3.09	2.98e-07	3.22e-06
hyfF	-1.77	0.000426	0.00192
hypA	-3.24	0.02	0.05
hypT	1.9	4.28e-05	0.000274
hyuA	-1.91	0.000364	0.00168
ibpA	-4.92	2.22e-16	1.02e-14
ibpB	-20.82	0	0
icd	2.09	0.000944	0.00378
idi	1.58	0.00436	0.01
idnR	1.75	0.00215	0.00774
ihfA	-2.03	0.00192	0.007
ihfB	2.72	9.55e-06	7.29e-05
ilvB	-2.13	9.91e-06	7.54e-05
ilvD	1.68	0.00114	0.00445
ilvE	1.86	0.000169	0.000866
ilvH	4.53	1.22e-11	2.93e-10
ilvI	3.08	3.04e-09	4.77e-08
ilvM	-5.74	0.00517	0.02
ilvN	-2.53	3.96e-05	0.000256
ilvY	-1.65	0.00296	0.01
inaA	-2.23	6.1e-08	7.61e-07
intB	1.82	2.38e-05	0.000162
intE	1.51	0.01	0.03
iraD	4.68	0	0
iraM	4.39	1.68e-09	2.73e-08
iraP	2.09	0.000116	0.000636
iscR	-1.98	1.71e-05	0.000123
iscS	-1.81	0.000116	0.000636
iscX	-1.96	6.5e-05	0.000389
ispD	-1.69	0.00238	0.00844
ispE	1.56	0.008	0.02
ispH	-2.09	3.16e-07	3.39e-06
katE	-2.61	9.53e-12	2.38e-10
katG	2.45	7.41e-08	9.11e-07
kch	3.46	1.33e-15	5.65e-14
kdgT	-1.61	0.005	0.02
kdpC	-2.19	2.79e-06	2.45e-05
kdsC	-1.64	0.00027	0.00129
kdsD	-1.56	0.00176	0.00647
kduD	-1.64	0.02	0.04
kduI	-2.12	0.00338	0.01
kefC	1.51	0.00311	0.01
kefG	-2.12	0.000129	0.000689
kgtP	-1.84	0.02	0.05
kptA	2.7	8.2e-11	1.73e-09
kup	3.45	7.74e-14	2.64e-12
lacY	-2.65	0.00139	0.00528
lacZ	-2.36	7.54e-05	0.000442
ldtC	-1.68	0.00846	0.02
letA	2.04	9.51e-08	1.16e-06
letB	3.05	1.78e-12	5.02e-11
leuB	1.52	0.00933	0.03
leuC	1.5	0.02	0.04
leuO	15.81	0	0
leuS	1.59	0.04	0.09
lgoT	-1.79	0.00109	0.00429
lgt	-1.5	0.02	0.05
lhgD	2.13	1.09e-08	1.54e-07
ligA	1.91	4.49e-05	0.000286
lipA	-1.92	2.1e-05	0.000147
lldR	1.58	0.00658	0.02
lolD	1.75	0.00273	0.00948
lolE	1.57	0.000627	0.00266
lpd	1.75	0.00106	0.00419
lptE	1.66	0.00148	0.00557
lptF	-1.72	0.000151	0.000789
lpxA	1.53	0.00455	0.01
lpxC	-1.66	0.05	0.1
lpxH	3.59	2.22e-16	1.02e-14
lpxM	1.67	0.000109	0.000604
lrp	1.68	0.000627	0.00266
lspA	-1.71	0.000612	0.00261
lsrC	-2.34	0.000158	0.00082
lsrD	-2.83	1.17e-06	1.13e-05
lysC	2.28	2.98e-06	2.58e-05
lysO	2.48	1.86e-07	2.13e-06
lysU	4.54	2.15e-09	3.44e-08
maa	1.93	7.09e-05	0.000422
macA	1.76	0.000714	0.00298
macB	1.63	0.01	0.03
maeA	2.76	1.73e-11	4.03e-10
maeB	2.13	5.38e-07	5.55e-06
malF	-1.61	0.03	0.07
malG	-2.05	0.00122	0.0047
malK	-3.83	0.000162	0.000835
malM	-1.76	0.00639	0.02
malP	-5.05	0	0
malQ	-2.54	3.45e-08	4.54e-07
malT	1.84	5.65e-05	0.00035
malY	1.61	0.00421	0.01
manA	1.85	1.61e-05	0.000117
maoP	5.78	8.14e-11	1.73e-09
map	1.76	0.00609	0.02
marA	-4.02	0	0
marB	-4.16	9.89e-14	3.24e-12
marC	-2.37	2.36e-08	3.2e-07
marR	-33.17	0	0
mazE	1.57	0.01	0.04
mazF	1.55	0.01	0.04
mazG	-1.63	0.00111	0.00434
mcbA	-2.33	1.03e-07	1.23e-06
mcbR	1.86	1.64e-05	0.000118
mcrB	2.45	8.16e-09	1.18e-07
mcrC	2.25	5.99e-05	0.000364
mdaB	1.67	0.0003	0.00142
mdh	1.97	0.0022	0.00791
mdtA	-3.96	0	0
mdtE	3.17	7.92e-11	1.69e-09
mdtF	2.62	2.68e-05	0.000181
mdtG	-1.78	0.000781	0.00321
mdtN	-2.78	1.01e-05	7.67e-05
mdtO	-2.12	0.00126	0.00486
mdtQ	-2.43	0.000873	0.00355
menF	1.87	4.67e-05	0.000295
menH	-2.48	0.000126	0.000675
mepK	-2.55	5.38e-08	6.87e-07
mepS	1.51	0.00757	0.02
metB	-1.51	0.02	0.04
metC	1.68	0.000281	0.00134
metI	1.65	0.00167	0.00621
metQ	1.94	6.23e-07	6.31e-06
metW	3.21	2.81e-06	2.46e-05
mglA	-1.99	0.02	0.05
mglB	-1.67	0.02	0.04
mglC	-6.48	0.00022	0.00108
mgsA	1.85	4.33e-06	3.61e-05
mgtA	-1.92	4.54e-05	0.000288
mhpA	-1.59	0.04	0.08
mhpB	-2.15	0.01	0.04
mhpC	-2.21	0.000479	0.00211
miaA	1.6	0.05	0.11
minC	3.48	0	0
minD	8	0	0
minE	5.81	0	0
mioC	-1.57	0.00129	0.00495
mipA	-1.71	0.00193	0.00706
mlaA	1.88	6.81e-06	5.36e-05
mlaD	1.55	0.02	0.05
mlaE	2.19	0.000395	0.0018
mliC	-1.96	5.1e-05	0.000317
mltC	1.67	0.000769	0.00318
mltD	-2.06	1.11e-07	1.32e-06
mmuP	-1.68	0.01	0.03
mngA	-3.01	0.00526	0.02
mnmA	1.67	0.00747	0.02
mnmC	3.7	0	0
mntP	-2.07	0.03	0.07
mntR	1.78	0.00113	0.00443
modF	2.03	4.65e-07	4.85e-06
moeA	1.78	0.0025	0.00879
moeB	1.95	0.000157	0.000814
mog	1.56	0.01	0.03
motA	-2.8	0.000414	0.00187
motB	-2.47	0.00376	0.01
mppA	3.39	3.33e-16	1.52e-14
mprA	-1.71	0.000112	0.000619
mqsA	1.82	0.0003	0.00142
mraY	3.23	1.67e-11	3.92e-10
mraZ	1.6	0.00293	0.01
mrdA	-1.89	1.31e-06	1.25e-05
mrdB	-2.07	3.45e-05	0.000226
mreD	-2.27	3.51e-08	4.6e-07
mscL	2.31	5.7e-08	7.19e-07
mscM	1.72	0.000123	0.000662
msrC	1.65	0.000227	0.00111
msrP	-1.55	0.003	0.01
msyB	-1.82	0.000524	0.00227
mtfA	2.42	5.39e-11	1.17e-09
mtlR	-2.54	1.6e-12	4.56e-11
mtn	-1.56	0.000412	0.00186
mtr	-1.72	7.17e-05	0.000426
murC	2.16	3.18e-05	0.00021
murD	2.55	1.15e-05	8.65e-05
murE	2.37	8.19e-09	1.18e-07
murF	2.6	2.67e-07	2.93e-06
murG	2.16	0.000771	0.00318
murI	1.53	0.00294	0.01
murJ	-1.81	0.000123	0.000661
mutH	1.71	0.000123	0.000662
mutM	-1.77	0.01	0.04
mutS	1.88	1.18e-05	8.83e-05
mzrA	1.55	0.00244	0.00863
nadE	2.24	9.3e-07	9.23e-06
nadK	2.21	1.87e-09	3.03e-08
nagA	1.7	0.00012	0.000649
nagB	1.54	0.00141	0.00534
nagC	2.15	1.47e-06	1.39e-05
nagE	1.93	3.32e-05	0.000218
nanA	-1.69	0.00274	0.0095
nanC	-2.61	0.02	0.04
nanM	1.75	0.00139	0.00526
nanR	1.96	1.36e-06	1.28e-05
nanX	2.22	4.04e-07	4.25e-06
nanY	3.38	4.44e-16	1.98e-14
napC	-1.84	0.000107	0.000598
napH	-1.96	0.04	0.09
narL	1.58	0.00285	0.00978
narP	1.8	0.00173	0.00637
ndk	1.58	0.00652	0.02
nei	3.03	4.46e-10	8.2e-09
nemR	-1.75	0.000186	0.00094
nepI	-1.68	0.00268	0.00935
nfi	1.64	0.00171	0.00634
nfo	1.53	0.00144	0.00545
nfsB	2.37	1.16e-10	2.36e-09
nfuA	-1.51	0.00179	0.00659
nhaA	-2.31	3.65e-06	3.11e-05
nhaB	2.41	3.33e-09	5.16e-08
nhoA	-2.49	5.6e-07	5.72e-06
nikA	-2.22	0.00302	0.01
nikB	-2.47	0.01	0.04
nikC	-2.28	0.03	0.07
nikD	-2.43	0.000116	0.000636
nikE	-2.3	0.000122	0.000656
nlpA	1.59	0.00905	0.03
nlpD	-2.79	9.2e-14	3.06e-12
nlpI	-2.06	0.0033	0.01
nmpC	3.02	4.2e-10	7.87e-09
nohA	-2.86	0.00846	0.02
norR	-1.84	7.45e-05	0.000439
npr	-4.07	0	0
nrdE	2.66	2.04e-08	2.77e-07
nrdF	2.56	1.76e-08	2.42e-07
nrdH	1.63	0.00623	0.02
nrdI	2.33	2e-07	2.26e-06
nrfC	-3.92	0.01	0.03
nrfD	-2.84	0.03	0.06
nrfE	-3.05	1.66e-05	0.00012
nrfF	-5.62	7.39e-05	0.000437
nudC	1.82	0.000222	0.00109
nudJ	3.21	1.32e-10	2.62e-09
nuoA	1.83	8.07e-05	0.000469
nuoB	1.95	1.58e-05	0.000115
nuoC	1.72	0.00163	0.00606
nuoF	1.5	0.00856	0.02
nuoG	1.59	0.05	0.1
nuoH	1.81	0.000427	0.00192
nupC	2.33	2.55e-07	2.81e-06
nupX	-1.63	0.04	0.08
obgE	2.26	0.00294	0.01
ogrK	-1.86	0.00752	0.02
ompC	3.5	3.81e-06	3.23e-05
ompF	7.52	0	0
ompL	-2.41	0.02	0.06
ompN	1.84	0.00734	0.02
ompT	13.71	0	0
omrA	-35.41	0.03	0.06
opgC	1.79	0.000783	0.00322
oppA	2.68	0.000399	0.00182
oppB	2.33	0.00125	0.00482
oppC	1.84	0.02	0.04
oppD	1.83	0.02	0.04
orn	1.69	0.000472	0.00209
osmF	-2.28	4.19e-08	5.43e-07
otsB	-1.89	0.00413	0.01
oxc	-2.86	5.71e-05	0.000352
oxyR	1.9	2.78e-05	0.000187
paaE	-1.65	0.04	0.08
paaF	-2.9	4.54e-05	0.000288
paaG	-2.77	0.02	0.06
paaH	-1.83	0.03	0.07
paaJ	-1.88	0.000112	0.000619
paaZ	-3.07	0.000942	0.00378
pabA	1.85	0.03	0.06
pal	2.47	0.000195	0.000976
panE	1.61	0.000431	0.00193
parC	1.76	0.00022	0.00108
parE	-1.5	0.00275	0.00952
pdeA	1.54	0.01	0.03
pdeB	1.91	1.88e-06	1.72e-05
pdeC	1.71	0.000352	0.00163
pdeG	2.71	3.34e-09	5.16e-08
pdeI	4.98	0	0
pdeK	1.85	3.24e-05	0.000214
pdeL	1.77	0.00134	0.00512
pdeN	1.61	0.00153	0.00575
pdxK	1.75	0.000151	0.00079
peaD	-3.65	0.02	0.06
pepA	1.64	0.00182	0.00667
pepD	1.81	0.000334	0.00156
pepQ	1.52	0.00434	0.01
pflB	2.8	0.000242	0.00118
pgeF	4.01	0	0
pgi	2	0.00151	0.00565
pgl	1.54	0.00375	0.01
pgm	2.31	5.06e-06	4.14e-05
pgrR	2.11	1.79e-06	1.65e-05
pheT	-1.65	0.00512	0.02
phnC	-5.19	0.000171	0.000871
phnD	-2.94	0.0082	0.02
phnE	-2.23	0.04	0.09
phnF	-6.17	1.75e-05	0.000125
phnG	-8.6	0.000169	0.000866
phnI	-3.08	0.00383	0.01
phnJ	-2.14	0.04	0.09
phnK	-3.66	0.000535	0.00231
phnM	-2.02	0.00389	0.01
phnN	-2.01	0.00116	0.00451
phnO	-1.6	0.00303	0.01
phnP	-1.53	0.00904	0.03
phoA	-2.53	5.78e-05	0.000354
phoB	-2.9	4.18e-11	9.13e-10
phoE	-1.58	0.01	0.04
phoP	2.7	2.42e-09	3.82e-08
phoQ	2.07	8.31e-06	6.42e-05
phoR	-1.97	1.85e-06	1.7e-05
phoU	-1.86	0.000122	0.000656
phr	3.49	5.55e-16	2.43e-14
pinE	-6.48	0.000774	0.00319
pinH	-5.28	0.00636	0.02
pinR	-1.88	0.0098	0.03
plaP	-2.34	1.01e-07	1.22e-06
pldB	-1.82	4.75e-05	0.000299
pliG	5	0	0
plsX	1.95	7.26e-06	5.69e-05
plsY	1.82	0.00509	0.02
pncC	1.56	0.00408	0.01
pntB	-1.59	0.00258	0.00903
polA	1.76	3.41e-05	0.000224
potF	-2.28	0.000305	0.00144
potG	-2.66	3.1e-05	0.000207
potH	-2.83	0.00114	0.00445
potI	-1.62	0.04	0.08
poxB	-1.58	0.04	0.09
ppc	1.79	0.00324	0.01
pphA	-3.84	0	0
ppiB	3.08	2.21e-06	1.99e-05
ppiC	-2.92	8.64e-10	1.49e-08
ppk	1.92	0.000231	0.00113
ppnN	2.73	7.91e-11	1.69e-09
pppA	-2.63	3.98e-05	0.000257
ppsA	2.88	1.44e-09	2.4e-08
ppsR	1.97	2.21e-05	0.000153
pptA	10.22	0	0
ppx	1.79	0.00036	0.00167
pqqL	4.45	0	0
preA	-2.62	0.00107	0.00422
prfC	2.48	1.69e-11	3.96e-10
prfH	-2.08	0.04	0.08
prkB	2.49	1.15e-10	2.36e-09
prmA	-1.69	0.000254	0.00123
prmB	1.54	0.00517	0.02
proB	-1.91	3e-06	2.6e-05
proC	1.79	0.000191	0.000962
proP	1.91	0.000487	0.00214
proV	6.76	0	0
proW	2.38	4.78e-07	4.97e-06
prpB	-2.69	3.89e-05	0.000253
prpC	-1.78	0.03	0.06
prpD	-1.95	0.00401	0.01
prpE	-1.8	0.00656	0.02
prpR	-2	0.000483	0.00212
pspA	-6.64	1.61e-13	5.08e-12
pspB	-3.8	0	0
pspC	-3.47	8.22e-14	2.78e-12
pspD	-4.32	8.73e-09	1.25e-07
pspE	-5.75	0	0
pspG	-6.08	0	0
pstC	-1.97	5.38e-06	4.37e-05
pstS	-5.89	0	0
psuT	-1.53	0.01	0.03
pta	1.91	2.29e-05	0.000158
pth	1.66	0.000361	0.00167
ptrA	2.36	4.5e-09	6.83e-08
ptsG	-2.56	3.1e-09	4.84e-08
purB	1.79	9.05e-05	0.000517
purC	1.56	0.01	0.04
purF	-1.52	0.0025	0.00879
purL	-1.57	0.00334	0.01
purR	-1.61	0.0008	0.00328
purT	-1.92	0.01	0.03
purU	3.62	0	0
putP	1.72	0.00277	0.00955
puuA	2.22	0.000391	0.00179
puuC	-1.5	0.03	0.07
puuP	1.58	0.01	0.04
pxpA	1.7	0.00012	0.000651
pxpB	3.59	7.14e-11	1.54e-09
pxpC	3.17	4.22e-11	9.17e-10
pykA	2.6	9.9e-09	1.4e-07
pyrB	8.38	0	0
pyrE	1.68	0.02	0.04
pyrH	2.55	3.4e-10	6.46e-09
pyrI	4.58	0	0
pyrS	1.55	0.00615	0.02
qmcA	1.92	1.09e-05	8.24e-05
qorB	1.67	0.00111	0.00435
qseB	2.32	5.61e-09	8.37e-08
qseC	2.5	2.01e-09	3.22e-08
queD	-3.44	2.09e-13	6.51e-12
radA	1.67	0.00229	0.00817
radD	1.57	0.00203	0.00735
raiA	1.99	0.00849	0.02
rapA	-2.05	5.59e-06	4.52e-05
rapZ	-1.78	0.000125	0.000672
rarA	1.57	0.00432	0.01
rarD	-1.74	0.01	0.04
ravA	4.47	0	0
rbbA	1.59	0.00283	0.00975
rbn	2.43	2.48e-07	2.74e-06
rbsK	1.82	2.12e-05	0.000148
rbsR	1.64	0.00254	0.00892
rcdB	2.38	1.98e-06	1.8e-05
rclA	4.16	1.98e-14	7.57e-13
rclB	2.87	3.96e-05	0.000256
rclC	4.12	5.78e-12	1.51e-10
rcnA	-2.26	0.000135	0.000717
rcnB	-2.43	6.07e-07	6.17e-06
rcnR	2.09	0.00487	0.02
rcsA	1.51	0.02	0.06
rcsB	2.6	6.27e-06	5e-05
rcsC	2.82	2.06e-11	4.77e-10
rcsD	2.07	0.000805	0.0033
rcsF	-2.14	1.87e-07	2.13e-06
rdcB	-2.36	0.03	0.07
rdgC	1.75	9.47e-05	0.000535
recA	2.02	0.00146	0.00552
recB	1.84	2.29e-05	0.000158
recD	1.9	1.15e-05	8.65e-05
recE	-1.71	0.00253	0.00889
recF	-2.61	1.16e-10	2.36e-09
recG	1.61	0.00276	0.00955
recQ	1.77	0.00021	0.00104
recX	2.03	8.98e-06	6.86e-05
renD	-2.46	0.000108	0.000599
rfbB	-1.53	0.00227	0.00814
rfbC	-1.62	0.000265	0.00128
rffG	-1.53	0.01	0.03
rflP	2.03	5.42e-05	0.000336
rhaB	-3.03	0.00327	0.01
rhaD	-3.12	0.000995	0.00397
rhaR	-1.79	0.01	0.04
rhaT	-2.68	3.16e-07	3.39e-06
rhlB	1.84	0.000101	0.000567
rhmD	-2.79	0.00294	0.01
rhsB	-2.23	3.09e-05	0.000206
rhtA	2.01	3.7e-05	0.000242
rhtB	-1.52	0.01	0.03
ribB	5.69	1.15e-10	2.36e-09
ribC	3.02	2.22e-16	1.02e-14
ribD	-1.59	0.00314	0.01
ribF	-1.71	0.000174	0.000885
ridA	3.23	8.89e-14	2.98e-12
rihA	1.97	0.000266	0.00128
rihB	-2.22	0.04	0.09
rihC	-1.56	0.05	0.1
rimJ	1.77	0.000152	0.000794
rlmC	-2.32	0.000118	0.000642
rlmH	-2.85	2.84e-10	5.49e-09
rlmI	2.53	5.51e-10	9.97e-09
rlpA	-1.66	0.000127	0.000679
rluA	-1.5	0.01	0.03
rluB	1.97	0.00105	0.00417
rluC	2.99	3.36e-10	6.44e-09
rluD	2.83	6.03e-12	1.56e-10
rluE	1.84	0.00025	0.00121
rne	1.77	0.00552	0.02
rnk	-2.25	1.25e-06	1.2e-05
rnlB	-1.75	0.000122	0.000658
rnpA	-1.95	5.91e-05	0.00036
rnpB	-2.26	0.00591	0.02
rnr	1.82	0.000386	0.00177
rnt	-1.51	0.01	0.03
rob	1.63	0.000907	0.00366
rpe	1.54	0.00903	0.03
rpiA	1.55	0.00234	0.00832
rpiB	1.97	0.01	0.04
rplA	-1.55	0.04	0.08
rplK	-1.68	0.00145	0.00548
rplY	-2.49	1.6e-08	2.22e-07
rpmE	-3.13	4.85e-09	7.34e-08
rpmF	3.7	2.22e-16	1.02e-14
rpmG	1.65	0.00347	0.01
rpoD	-2.17	0.00119	0.00463
rpoE	-2.1	0.000476	0.0021
rpoS	-2.01	0.0017	0.00629
rpsG	1.81	0.02	0.04
rpsK	1.76	0.03	0.06
rpsL	1.65	0.04	0.08
rpsM	1.63	0.03	0.08
rpsT	2.17	0.00211	0.00762
rrfA	-3.47	0.04	0.09
rrfB	-4.5	0.00198	0.00718
rrfD	-12.33	1.86e-05	0.000132
rrfE	-7.34	4e-06	3.38e-05
rrlA	-4.74	8.82e-05	0.000507
rrlB	-42.77	4.23e-13	1.25e-11
rrlD	-6.71	2.72e-07	2.97e-06
rrlG	-2.44	0.05	0.1
rrlH	-4.25	0.000315	0.00148
rrsA	-5.9	1.88e-05	0.000133
rrsC	-4.07	0.000887	0.00359
rrsH	-5.31	4.58e-06	3.78e-05
rseA	-1.7	0.03	0.08
rseP	2.03	9.66e-06	7.36e-05
rsfS	-3.14	1.11e-16	5.4e-15
rsmD	2.27	1.81e-07	2.09e-06
rsmH	1.82	0.000501	0.00219
rspA	-2.07	0.00224	0.00805
rspB	2.76	1.37e-07	1.61e-06
rssA	3.58	1.03e-12	3.01e-11
rssB	1.81	5.91e-05	0.00036
rstA	1.67	0.00162	0.00603
rstB	2.59	1.47e-08	2.05e-07
rsxA	-2.28	3.56e-06	3.05e-05
rsxB	-2.43	1.41e-07	1.65e-06
rsxC	-1.83	0.000167	0.000857
rsxD	-1.7	0.00088	0.00357
rsxG	-1.76	0.01	0.03
rttR	-5.2	7.16e-07	7.19e-06
rutA	-2.5	0.00417	0.01
rutB	-1.8	0.02	0.05
rutC	-3.08	0.00156	0.00583
rutD	-2.08	0.00742	0.02
rutE	-2.01	0.01	0.03
rutF	-1.69	0.02	0.06
rutG	-2.17	2.02e-06	1.83e-05
ryeA	4.91	2.9e-14	1.07e-12
ryfA	-1.9	0.01	0.03
rzpD	4.09	1.85e-06	1.7e-05
rzpR	-1.5	0.02	0.05
sanA	1.82	0.00038	0.00175
sbcB	1.79	2.94e-05	0.000196
sbcC	1.94	4.62e-06	3.8e-05
sbmA	-2.41	6.46e-10	1.14e-08
sbmC	1.71	0.00624	0.02
sbp	-2.16	1.74e-06	1.61e-05
scpC	-1.65	0.03	0.06
sdaA	-1.62	0.00228	0.00815
sdhA	2.57	7.66e-06	5.96e-05
sdhB	1.92	0.000534	0.00231
sdhD	2.41	6.58e-05	0.000394
sdhE	1.8	0.00104	0.00414
sdiA	2.18	3.4e-07	3.61e-06
secA	-1.5	0.03	0.08
secD	1.54	0.02	0.06
secM	-1.61	0.000707	0.00296
selU	-2.03	0.000823	0.00336
seqA	1.92	7.32e-07	7.33e-06
serB	1.62	0.00155	0.0058
serC	2.92	1.15e-06	1.11e-05
setC	-2.7	0.03	0.06
sfmA	3.36	7.51e-07	7.51e-06
sfmC	-2.47	0.00518	0.02
sfmD	-4.15	1.56e-09	2.58e-08
sfsA	2.08	6.97e-07	7.03e-06
sgbE	-2.04	0.000905	0.00366
sgcQ	-1.65	0.000983	0.00393
sgrR	-1.55	0.01	0.03
sibB	-3.73	0.02	0.04
sibC	-2.99	0.02	0.05
sibD	-3.59	0.00048	0.00211
sibE	-3.9	0.000433	0.00193
sieB	1.54	0.03	0.07
sixA	-1.78	8.08e-05	0.000469
skp	2.1	0.00209	0.00754
slyA	2	0.000198	0.00099
slyD	1.88	0.00937	0.03
smg	2.14	4.24e-05	0.000272
smrB	1.66	0.000316	0.00148
sodA	-2.57	7.21e-05	0.000428
sodB	2.17	2.25e-06	2.02e-05
sodC	-1.52	0.00421	0.01
sohB	1.51	0.03	0.06
solA	2.29	9.33e-08	1.14e-06
soxR	-3.26	4.17e-13	1.24e-11
soxS	-2.07	1.3e-05	9.62e-05
speD	1.56	0.00541	0.02
speE	1.62	0.00147	0.00556
speF	-1.67	0.01	0.04
spoT	2.14	2.76e-06	2.43e-05
spy	-4.67	1.2e-11	2.89e-10
sraG	-2.28	0.01	0.04
srlE	-1.98	0.00836	0.02
srmB	1.71	0.000462	0.00205
sroH	-2.5	0.03	0.07
ssb	-2.73	1.13e-11	2.77e-10
ssrA	-2.7	0.000963	0.00385
sstT	2.52	0.000186	0.000938
ssuD	-2.36	0.000288	0.00137
stfQ	-3.25	0.000477	0.00211
stpA	-1.73	0.01	0.03
sucA	1.92	0.00136	0.00519
sucB	2.09	0.000469	0.00208
sucC	1.96	0.00285	0.00978
suhB	-3.75	1.11e-16	5.4e-15
sxy	2	5.61e-06	4.53e-05
tabA	1.82	0.00526	0.02
talB	2.18	0.00121	0.00469
tamA	2.28	3.39e-08	4.5e-07
tamB	1.93	1.24e-06	1.19e-05
tap	-1.64	0.03	0.08
tapT	-1.81	0.000679	0.00286
tar	-2.42	0.000116	0.000636
tatC	1.54	0.00511	0.02
tatD	2.55	2.16e-09	3.44e-08
tatE	-2.28	2.37e-06	2.12e-05
tauC	-2.63	0.01	0.03
tcdA	-2.12	8.41e-06	6.47e-05
tcyL	1.88	0.000718	0.00299
tcyP	-1.76	0.00829	0.02
tdcE	-1.81	0.00955	0.03
tdcF	-1.55	0.05	0.1
tdcG	-1.72	0.01	0.04
tdk	2.14	2.06e-07	2.31e-06
tehB	4.53	0	0
tesB	-1.5	0.00535	0.02
tfaQ	-2.56	0.01	0.03
tfaS	-1.61	0.00375	0.01
tfaX	2.22	0.05	0.11
tff	-7.91	0.03	0.08
tgt	1.56	0.00411	0.01
thiB	-3.29	4.19e-09	6.4e-08
thiC	-1.77	0.000363	0.00168
thiM	-2.29	0.00131	0.00501
thiP	-3.35	2.76e-06	2.43e-05
thiQ	-2.81	1.09e-05	8.24e-05
thpR	2.4	2.88e-07	3.13e-06
thrB	1.54	0.03	0.08
thrC	1.84	0.000409	0.00185
tilS	1.86	6.78e-05	0.000404
tktA	2.2	5.4e-08	6.87e-07
tldD	1.65	0.0058	0.02
tnaA	-2.09	0.00557	0.02
tolB	1.82	0.01	0.03
tomB	7.06	0	0
topA	2.97	2.38e-06	2.13e-05
topAI	2.48	3.73e-08	4.87e-07
torY	-2.21	0.00864	0.02
torZ	-1.64	0.00283	0.00973
tpx	2.15	0.00037	0.0017
treA	1.76	0.00039	0.00178
treB	-1.8	0.00836	0.02
treC	-2.04	0.00105	0.00417
trkG	3.48	6.66e-16	2.88e-14
trmH	1.88	0.000234	0.00115
trmL	-2.74	2.79e-06	2.45e-05
trpD	-2.11	2.04e-05	0.000143
trpE	-3.29	5.24e-08	6.71e-07
trpR	1.61	0.00206	0.00745
trpS	1.74	0.00051	0.00222
truA	-1.79	7.98e-05	0.000465
truC	1.69	0.00411	0.01
trxB	1.52	0.00609	0.02
trxC	-1.83	5.74e-05	0.000353
tsaD	2.33	1.35e-08	1.88e-07
tsr	-1.89	5.16e-05	0.00032
ttcA	1.75	0.00213	0.0077
tufA	1.79	0.04	0.09
tufB	2.9	4.71e-06	3.87e-05
tusB	-1.7	0.0011	0.00433
tusC	2.02	0.00148	0.00557
tusD	2.15	0.00257	0.00901
tyrB	1.58	0.00592	0.02
uacT	-3.04	0.00245	0.00865
ubiB	2.52	4.02e-10	7.56e-09
ubiE	1.82	2.84e-05	0.00019
ubiG	-2.83	2.4e-13	7.33e-12
ubiI	-1.5	0.00962	0.03
ubiJ	1.89	7.64e-05	0.000448
ubiU	-2.26	0.03	0.08
ubiV	-1.85	0.00441	0.01
udp	2.64	2.31e-13	7.09e-12
ugd	2.05	2.48e-05	0.000168
uhpA	-1.6	0.00308	0.01
uhpT	-2.75	2.66e-08	3.58e-07
uidA	-1.84	0.000809	0.00331
uidB	-2.63	0.000197	0.000986
ulaF	-1.94	0.00272	0.00946
ulaG	-1.84	0.000578	0.00248
umuC	1.61	0.00149	0.00562
umuD	1.84	1.32e-05	9.74e-05
ung	-1.69	0.000237	0.00116
upp	-1.79	0.000227	0.00111
uspA	1.54	0.00333	0.01
uspB	-1.58	0.03	0.07
uspC	3.61	1.45e-13	4.65e-12
uspD	4.53	0	0
uspE	-8.29	0.0073	0.02
uspF	1.83	4.47e-05	0.000285
uvrA	-2.81	2.1e-10	4.1e-09
uvrC	4.4	2.15e-14	8.1e-13
uvrD	1.87	4.31e-06	3.6e-05
uvrY	2.81	1.05e-09	1.79e-08
uxaA	1.63	0.0013	0.005
uxaB	-1.69	0.000804	0.0033
uxaC	2.08	4.89e-05	0.000307
uxuR	1.85	9.47e-05	0.000535
valX	2.01	0.00251	0.00884
ves	-2.15	0.000336	0.00157
viaA	2.88	1.66e-11	3.91e-10
vsr	1.6	0.02	0.04
waaB	-1.56	0.00815	0.02
wcaB	-1.79	0.02	0.06
wcaC	-2.46	0.000706	0.00295
wcaJ	-1.54	0.05	0.1
wcaL	-1.83	0.01	0.04
wecH	1.69	0.00488	0.02
xapR	1.98	2.96e-06	2.58e-05
xdhC	-1.6	0.04	0.09
xerC	1.78	0.000105	0.00059
xseA	2.42	3.02e-09	4.76e-08
xylA	-1.53	0.00454	0.01
xylB	-2.23	7.94e-07	7.92e-06
yaaA	4.2	0	0
yaaU	-3.82	2.35e-05	0.000161
yaaX	-3.38	1.64e-13	5.15e-12
yaaY	-2.61	1.08e-08	1.52e-07
yabI	-1.56	0.00349	0.01
yabP	4.71	0	0
yabQ	3.96	2.34e-09	3.73e-08
yacC	-3.82	0	0
yacG	1.58	0.00968	0.03
yacL	-1.83	6.42e-05	0.000387
yadC	3.1	2.44e-12	6.76e-11
yadK	2.25	0.00255	0.00895
yadL	2.52	0.000596	0.00255
yadM	1.87	0.00939	0.03
yadS	-2.93	8.77e-10	1.51e-08
yaeH	1.54	0.00542	0.02
yaeI	1.78	0.00107	0.00422
yaeP	-1.65	0.000758	0.00314
yaeQ	-2.52	2.34e-11	5.37e-10
yaeR	1.52	0.02	0.05
yafE	-1.72	0.00154	0.00575
yafN	1.99	0.000403	0.00183
yafO	2.85	4.07e-06	3.43e-05
yafP	1.98	0.00404	0.01
yafQ	2.04	3.18e-07	3.4e-06
yafT	-1.8	0.02	0.05
yafU	-3.22	0.02	0.06
yafV	-2.04	6.05e-06	4.85e-05
yafW	-2.21	0.00855	0.02
yafX	-2.13	1.87e-05	0.000132
yafY	-2.24	0.00678	0.02
yafZ	-3.33	4.27e-10	7.95e-09
yagB	2.45	1.76e-07	2.04e-06
yagE	-2.12	0.00199	0.00723
yagF	-1.94	7.93e-05	0.000463
yagH	1.54	0.01	0.03
yagJ	-1.83	0.0026	0.0091
yagL	1.66	0.00579	0.02
yagU	4.3	7.68e-14	2.64e-12
yahC	-9.76	0.00303	0.01
yahM	-4.76	0.05	0.1
yahN	-1.91	0.03	0.07
yahO	3.19	1.78e-05	0.000127
yaiA	-2.32	5.57e-07	5.7e-06
yaiL	2.39	2.2e-08	2.98e-07
yaiO	-1.64	0.00731	0.02
yaiS	-2.57	0.02	0.05
yaiW	-1.88	6.17e-05	0.000374
yaiY	-4.3	1.47e-14	5.76e-13
yaiZ	2.03	0.00745	0.02
yajI	-1.5	0.00787	0.02
yajL	1.71	0.000613	0.00261
yajQ	2.81	6.44e-06	5.12e-05
ybaA	-2.8	4.11e-12	1.1e-10
ybaE	-1.64	0.00668	0.02
ybaP	2.23	5.7e-08	7.19e-07
ybaQ	1.71	0.000878	0.00356
ybaT	-1.61	0.00676	0.02
ybaZ	-2.74	9.78e-11	2.02e-09
ybbA	-2.43	0.000702	0.00295
ybbW	-2.62	0.04	0.09
ybcF	-2.03	0.04	0.08
ybcL	2.54	1.13e-11	2.77e-10
ybcM	2.89	3.89e-09	5.96e-08
ybcO	-4.31	0.05	0.11
ybcV	2.74	0.000112	0.000619
ybcW	2.47	0.00144	0.00544
ybdG	2.14	6.19e-06	4.95e-05
ybdJ	2	8.98e-05	0.000513
ybdL	-1.5	0.02	0.06
ybdR	-3.17	5.65e-12	1.48e-10
ybdZ	4.05	7.55e-15	3.05e-13
ybeF	-2.42	3.06e-07	3.31e-06
ybeR	-2.94	0.01	0.04
ybeX	1.63	0.03	0.06
ybfD	1.77	0.02	0.05
ybfE	-3	1.06e-09	1.79e-08
ybfF	1.72	0.000116	0.000636
ybfQ	1.76	0.01	0.04
ybgA	3.32	1.4e-11	3.33e-10
ybgC	-1.97	3.19e-05	0.000211
ybgI	4.08	1.11e-16	5.4e-15
ybgO	1.63	0.01	0.03
ybgS	-1.68	0.02	0.05
ybhB	-1.51	0.01	0.03
ybhC	3.28	2.07e-14	7.84e-13
ybhH	-2.55	0.05	0.1
ybhI	-2.6	0.00544	0.02
ybhK	2.08	1.91e-07	2.17e-06
ybhM	2.24	2.69e-05	0.000181
ybhN	1.57	0.02	0.04
ybhQ	-1.58	0.00138	0.00523
ybiI	-1.5	0.04	0.08
ybiJ	-3.03	1.04e-13	3.37e-12
ybjD	2.44	4.28e-10	7.95e-09
ybjG	1.75	0.0052	0.02
ybjH	-8.57	0	0
ybjL	2.08	2.73e-06	2.42e-05
ybjM	-2.13	0.00382	0.01
ybjO	-1.65	0.00727	0.02
ybjQ	1.74	0.000386	0.00177
ycaC	2.37	8.74e-06	6.7e-05
ycaK	3.4	4.79e-06	3.93e-05
ycaN	2.55	5.91e-06	4.76e-05
ycaO	4.09	0	0
ycaP	2.37	1.28e-07	1.51e-06
ycaQ	-1.68	0.00119	0.00463
ycbZ	-2.29	5.15e-06	4.19e-05
yccA	1.95	0.00616	0.02
yccE	13.78	0	0
yccM	-1.94	0.02	0.05
yccS	1.66	0.000133	0.000707
yccT	2.55	5.99e-08	7.49e-07
ycdX	2.01	4.5e-06	3.72e-05
ycdY	1.79	1.87e-05	0.000132
yceD	2.43	1.02e-07	1.22e-06
yceF	2.59	1.02e-11	2.53e-10
yceH	2.02	8.45e-05	0.000489
yceI	2.26	1.4e-05	0.000103
yceK	-2	0.000429	0.00192
yceM	2.12	5.08e-05	0.000317
ycfH	-2.34	0.000128	0.000686
ycfJ	-5.43	0	0
ycfK	-3.02	0.00295	0.01
ycfL	1.55	0.00677	0.02
ycgJ	8.51	0	0
ycgL	2.44	5.07e-09	7.62e-08
ycgM	3.21	0	0
ycgZ	1.7	0.04	0.08
ychE	2.21	5.55e-07	5.69e-06
ychF	-1.9	0.000303	0.00143
ychH	-1.64	0.00714	0.02
ychJ	3.32	2.52e-10	4.9e-09
ychS	-39.66	0	0
yciC	1.89	2.32e-05	0.000159
yciE	-1.62	0.02	0.06
yciG	-3.57	9.76e-10	1.67e-08
yciI	4.05	1.02e-13	3.3e-12
yciQ	1.83	0.00174	0.00642
yciT	2.44	6.39e-09	9.37e-08
yciU	3.06	5.79e-10	1.04e-08
yciV	1.54	0.00413	0.01
yciW	-3.02	1.65e-09	2.69e-08
yciX	1.5	0.04	0.08
yciY	-2.15	0.00111	0.00434
ycjM	-3.51	2.51e-06	2.23e-05
ycjN	-2.57	0.000477	0.00211
ycjS	-1.54	0.04	0.09
ycjT	-1.66	0.04	0.08
ycjW	3.07	7.07e-08	8.76e-07
ycjX	-1.79	0.000242	0.00118
ycjY	3.19	2.5e-11	5.72e-10
ydbD	1.61	0.00817	0.02
ydbH	1.53	0.00508	0.02
ydbJ	-1.95	7.87e-05	0.00046
ydbK	-3.11	9.41e-07	9.31e-06
ydbL	2.97	2.36e-05	0.000161
ydcA	4.24	0.0065	0.02
ydcD	2.25	5.54e-06	4.5e-05
ydcH	-3.41	0.00269	0.00937
ydcJ	-1.73	0.000709	0.00296
ydcK	2.37	1.19e-08	1.67e-07
ydcL	1.72	0.000422	0.0019
ydcO	-1.61	0.00467	0.01
ydcU	-1.65	0.00652	0.02
ydcY	2.34	0.000119	0.000649
yddA	2.94	5.92e-07	6.02e-06
yddB	3.47	9.53e-12	2.38e-10
yddK	-2.4	0.00485	0.02
yddL	-6.1	0.02	0.06
ydeJ	2.93	4.44e-16	1.98e-14
ydeM	1.64	0.05	0.1
ydeP	-2.1	4.14e-06	3.47e-05
ydeQ	-2.29	0.03	0.07
ydfA	-4.31	0.04	0.09
ydfC	-1.73	0.03	0.07
ydfE	-2	0.00269	0.00937
ydfG	1.68	0.00085	0.00347
ydfJ	1.96	6.48e-05	0.000389
ydfK	1.65	0.00136	0.00519
ydfZ	-2.59	0.04	0.08
ydgH	1.89	7.39e-06	5.77e-05
ydhB	1.5	0.01	0.03
ydhC	-2.11	6.29e-08	7.82e-07
ydhF	1.54	0.00188	0.0069
ydhI	-1.51	0.00754	0.02
ydhS	3.55	2.22e-16	1.02e-14
ydhU	-1.56	0.05	0.1
ydiL	1.78	0.04	0.09
ydiM	2.15	0.00738	0.02
ydiO	-1.92	0.00956	0.03
ydiP	3.26	9.2e-10	1.58e-08
ydiR	-1.64	0.00706	0.02
ydiS	-2.44	0.000273	0.00131
ydiZ	1.79	5.77e-05	0.000354
ydjF	2.94	3.19e-11	7.15e-10
ydjL	1.63	0.04	0.1
ydjX	1.72	0.03	0.06
yeaO	1.8	8.76e-05	0.000504
yeaR	2.46	8.3e-06	6.42e-05
yeaV	-2.63	2.4e-05	0.000163
yeaW	-2.09	0.00377	0.01
yeaX	-1.58	0.01	0.04
yeaY	-2.17	1.84e-07	2.11e-06
yebB	1.92	0.00887	0.03
yebF	1.92	0.000138	0.000728
yebG	1.86	3.08e-05	0.000206
yebK	1.5	0.00608	0.02
yebQ	-4.55	1.11e-16	5.4e-15
yebV	-1.78	0.04	0.09
yebW	-2.5	1.13e-06	1.09e-05
yebY	2.23	2.38e-09	3.77e-08
yebZ	2.75	1.16e-11	2.81e-10
yecD	-3.23	2.27e-13	7.03e-12
yecE	-2.08	7.39e-08	9.1e-07
yecF	2.07	0.00563	0.02
yecH	1.56	0.02	0.05
yecN	1.98	2.93e-05	0.000196
yecR	-2.06	0.05	0.11
yedD	-1.84	1.22e-05	9.04e-05
yedL	2.36	1.1e-05	8.31e-05
yedP	-1.87	0.000155	0.000805
yeeA	1.68	0.0012	0.00465
yeeD	2.05	0.0012	0.00465
yeeN	3.77	5.64e-14	1.98e-12
yeeO	-2.17	1.83e-07	2.11e-06
yeeR	-2.37	9.65e-09	1.37e-07
yeeT	-3.16	1.41e-05	0.000103
yeeY	-1.75	6.09e-05	0.00037
yegH	1.97	2.1e-05	0.000147
yegR	1.73	0.03	0.06
yegX	-1.94	0.00198	0.00718
yehA	-1.53	0.04	0.09
yehB	-2.06	0.00431	0.01
yehL	-4.21	4.1e-06	3.45e-05
yehM	-2.08	8.44e-06	6.48e-05
yehQ	-1.56	0.00781	0.02
yeiB	1.54	0.04	0.08
yeiE	4.24	0	0
yeiG	1.95	4.81e-05	0.000302
yeiH	1.71	0.000863	0.00351
yeiI	2.18	7.08e-08	8.76e-07
yeiL	3.04	3.13e-05	0.000208
yeiP	-1.63	0.00064	0.0027
yeiQ	-1.75	0.00303	0.01
yeiS	2.87	1.7e-08	2.35e-07
yejA	1.71	0.000419	0.00189
yejG	-2.72	1.72e-05	0.000123
yejM	1.81	0.000144	0.000758
yejO	-1.59	0.000582	0.0025
yfaP	-2.15	0.000177	0.000901
yfaQ	-1.68	0.00641	0.02
yfaS	-2.04	1.74e-06	1.61e-05
yfaT	-2.29	0.01	0.04
yfaU	-1.66	0.04	0.08
yfaZ	-2.09	2.57e-05	0.000174
yfbM	4.7	3.15e-09	4.91e-08
yfbR	1.61	0.000723	0.00301
yfbU	1.62	0.000666	0.00281
yfcH	1.77	0.000113	0.000625
yfcJ	-1.72	0.0028	0.00965
yfcL	1.52	0.01	0.03
yfcP	-2.97	0.00401	0.01
yfcU	-1.56	0.00921	0.03
yfcV	-2.2	0.00121	0.00469
yfdC	1.59	0.00374	0.01
yfdE	-1.98	0.01	0.03
yfdF	5.83	0	0
yfdH	1.9	0.000349	0.00162
yfdI	3.39	6.86e-10	1.21e-08
yfdT	2.02	0.01	0.03
yfdV	-2.29	0.00316	0.01
yfdX	1.67	0.04	0.08
yfeD	1.81	0.000213	0.00105
yfeK	1.74	0.00189	0.00692
yfeS	2.07	6.12e-05	0.000371
yffB	2.91	5.44e-12	1.44e-10
yfhH	-1.63	0.0053	0.02
yfhL	-4.1	4.64e-14	1.65e-12
yfhM	1.73	0.00286	0.00982
yfiL	2.26	2.5e-06	2.23e-05
yfiM	-1.67	0.0073	0.02
yfiR	2.74	1.79e-08	2.45e-07
yfjH	2.7	1.7e-10	3.36e-09
yfjI	3.08	7.66e-09	1.11e-07
yfjJ	3.09	5.2e-10	9.49e-09
yfjQ	-2.92	1.36e-06	1.28e-05
yfjW	5.02	2.46e-13	7.43e-12
yfjX	-1.97	0.01	0.03
ygaQ	3.17	1.54e-08	2.15e-07
ygaV	-1.72	0.02	0.06
ygaY	-2.07	0.00115	0.0045
ygbA	-3.25	3.52e-13	1.06e-11
ygbE	-3.01	1.59e-14	6.19e-13
ygbJ	-2.61	0.000185	0.000937
ygbK	-2.07	3.66e-05	0.000239
ygbN	-2.04	1.89e-05	0.000133
ygcW	-4.21	0.01	0.03
ygdG	-1.75	0.00994	0.03
ygdI	-2.84	4.37e-06	3.63e-05
ygdR	-1.62	0.02	0.06
ygeG	-1.88	0.01	0.03
ygeQ	-1.84	0.00536	0.02
ygeW	-3.21	1.19e-05	8.87e-05
ygfF	-2.59	0.000192	0.000962
ygfI	-1.78	0.02	0.04
ygfK	-2.03	5.69e-05	0.000351
ygfS	-1.87	0.03	0.06
ygfT	-2.71	8.89e-05	0.00051
ygfX	1.54	0.00557	0.02
yggN	-1.77	0.000895	0.00362
yggR	-2.09	0.03	0.07
yggS	-1.68	0.000427	0.00192
yggX	2.38	4.22e-07	4.42e-06
yghF	-4.58	5.77e-05	0.000354
yghG	-20.28	0.00315	0.01
yghO	-1.63	0.05	0.11
yghQ	-2.71	6.38e-06	5.09e-05
yghR	-3.86	0.000277	0.00132
yghS	-2.34	0.04	0.1
yghT	-1.88	0.05	0.11
yghU	1.86	8.06e-05	0.000469
yghX	2.06	4.66e-05	0.000295
ygiL	2.84	8.95e-05	0.000513
ygiQ	-2.12	1.89e-07	2.16e-06
ygiV	2.22	4.63e-05	0.000293
ygiZ	3.42	1.75e-06	1.61e-05
ygjJ	-2.98	0.00867	0.02
ygjP	1.92	0.00015	0.000784
ygjQ	-2.54	0.00415	0.01
yhaJ	-1.68	0.0018	0.0066
yhaL	-1.64	0.05	0.11
yhbO	-3.07	1.28e-11	3.06e-10
yhbQ	-2.75	1.69e-06	1.57e-05
yhcA	-5.43	0.000169	0.000866
yhcN	-5.72	2.58e-11	5.84e-10
yhdE	-1.57	0.0063	0.02
yhdJ	-3.64	6.65e-05	0.000398
yhdT	-4.03	2.88e-08	3.84e-07
yhdV	-10.1	0	0
yhdW	-1.64	0.00433	0.01
yhdY	-1.84	0.02	0.05
yheO	2.08	3.16e-05	0.00021
yhfA	3.16	8.37e-13	2.46e-11
yhfG	2.18	8.33e-05	0.000483
yhfK	2.05	7.53e-05	0.000442
yhfL	-2.03	0.02	0.04
yhfT	-1.52	0.05	0.1
yhfU	-2.12	0.00015	0.000784
yhfW	-2.14	0.00389	0.01
yhfX	-2.74	0.02	0.04
yhgH	-1.62	0.00165	0.00612
yhhI	-2.07	0.000677	0.00285
yhhL	2.15	2.44e-05	0.000165
yhhM	3.21	2.64e-12	7.22e-11
yhhN	3.71	0	0
yhhX	2.97	2.22e-15	9.06e-14
yhhY	1.79	0.0018	0.0066
yhiD	3.51	0	0
yhiJ	2.01	1.76e-06	1.62e-05
yhiL	2.22	1.33e-07	1.56e-06
yhiM	1.9	0.000119	0.000646
yhjB	2.26	2.83e-06	2.47e-05
yhjG	-1.9	0.000402	0.00183
yhjJ	-3.17	8.66e-15	3.47e-13
yhjX	1.89	0.000762	0.00315
yiaA	2.02	0.00406	0.01
yiaD	-2.3	4.07e-08	5.28e-07
yiaF	-1.76	0.00176	0.00647
yiaM	-5.34	0.00643	0.02
yiaN	-2.42	0.0099	0.03
yiaT	-2.85	0.02	0.04
yiaV	-2.11	0.00297	0.01
yiaY	-3.52	3.44e-08	4.54e-07
yibA	2.41	6.33e-09	9.32e-08
yibF	-2.7	9.03e-11	1.89e-09
yibQ	1.98	2.27e-05	0.000157
yibT	-1.76	0.00012	0.000652
yibV	-2.53	0.00354	0.01
yibW	-2.15	0.00501	0.02
yicC	1.68	0.000182	0.000923
yicG	2.22	3.5e-06	3.01e-05
yicL	2.71	3.8e-11	8.4e-10
yidB	-1.61	0.00667	0.02
yidD	-1.85	0.0026	0.0091
yidE	-1.64	0.00287	0.00983
yidJ	-2.82	7.53e-06	5.87e-05
yidK	-2.25	0.000242	0.00118
yidQ	-1.84	8.33e-06	6.43e-05
yidX	1.6	0.00869	0.02
yieE	-1.67	0.000924	0.00372
yieF	-1.54	0.00695	0.02
yieK	-3.51	1.34e-05	9.88e-05
yieL	-2.45	0.000438	0.00195
yieP	2.17	5.42e-07	5.57e-06
yigA	1.61	0.00641	0.02
yigF	2.69	2.41e-05	0.000164
yigI	-5.25	1.78e-15	7.39e-14
yihM	1.87	0.01	0.04
yihN	-1.96	0.02	0.06
yihP	-1.98	0.00288	0.00986
yihQ	-1.77	0.01	0.04
yihR	-1.83	0.03	0.07
yihU	-2.05	0.02	0.04
yihX	-1.79	0.00014	0.000739
yiiG	1.84	0.02	0.04
yiiQ	2.48	9.51e-09	1.36e-07
yiiR	1.67	0.02	0.05
yiiS	5.14	0	0
yiiX	-2.25	0.000141	0.000744
yijF	-1.83	0.02	0.04
yjaG	1.65	9.82e-05	0.000553
yjbB	-1.94	1.87e-05	0.000132
yjbD	2.1	2.94e-06	2.56e-05
yjbE	-4.76	5.96e-10	1.07e-08
yjbF	-4.03	0.02	0.05
yjbG	-2.37	0.04	0.08
yjbH	-2.52	1.52e-09	2.52e-08
yjbI	1.73	0.01	0.03
yjbJ	-2.58	0.00234	0.00832
yjbQ	2.69	8.82e-11	1.85e-09
yjbR	2.93	3.12e-12	8.43e-11
yjbT	-2.2	9.46e-05	0.000535
yjcB	-3.33	5.97e-10	1.07e-08
yjcE	2.69	4.64e-14	1.65e-12
yjcO	1.76	0.00137	0.00522
yjcS	-4.19	5.66e-05	0.00035
yjdF	-1.87	0.00461	0.01
yjdI	2.37	0.000439	0.00196
yjdJ	2.44	1.54e-07	1.79e-06
yjdM	2.13	1.31e-06	1.25e-05
yjdN	-1.88	7.71e-06	5.99e-05
yjdP	-3.68	1.63e-14	6.3e-13
yjeI	1.83	0.000116	0.000636
yjeJ	2.04	0.00197	0.00718
yjeM	-1.69	0.00016	0.000825
yjeO	-1.61	0.02	0.06
yjfC	-1.56	0.03	0.07
yjfN	-2.45	3.22e-07	3.44e-06
yjgL	3.29	2.3e-12	6.43e-11
yjgN	1.66	0.00305	0.01
yjgR	1.74	0.000596	0.00255
yjhD	-3.84	0.00092	0.0037
yjhR	1.62	0.04	0.09
yjhY	2.63	4.44e-10	8.2e-09
yjiC	8.33	0	0
yjiG	-1.84	0.03	0.08
yjiS	-7.8	0.05	0.1
yjiT	1.61	0.00763	0.02
yjiX	-2.07	0.00296	0.01
yjjG	1.57	0.00395	0.01
yjjQ	2.05	0.02	0.05
yjjW	-1.93	0.03	0.07
yjjZ	-1.93	0.00399	0.01
yjtD	1.55	0.0072	0.02
ykfB	-1.64	0.000153	0.000799
ykfC	-1.55	0.02	0.04
ykfF	-1.78	0.04	0.09
ykfG	-3.5	0.00136	0.00519
ykfH	-2.3	0.05	0.11
ykfI	-1.91	0.00756	0.02
ykgA	3.09	8.31e-10	1.44e-08
ykgV	2.58	0.000557	0.0024
ylaC	-1.56	0.00739	0.02
ylbF	-2.29	0.00392	0.01
ylbH	-1.67	0.03	0.07
ymcE	3.25	0.04	0.09
ymcF	5.78	5.82e-08	7.29e-07
ymdB	1.77	0.00755	0.02
ymdE	-3.12	0.05	0.1
ymdF	-6.05	6.27e-10	1.11e-08
ymfD	-2.44	1.01e-06	9.92e-06
ymfE	-1.85	0.000892	0.00361
ymfL	-1.75	0.0047	0.01
ymfN	1.59	0.02	0.04
ymfT	-3.21	3.03e-06	2.61e-05
ymgA	2.5	2.16e-06	1.95e-05
ymgC	2.49	7.31e-06	5.72e-05
ymgE	-2.86	3.82e-08	4.97e-07
ymjC	2.88	9.53e-05	0.000538
ynaA	-1.67	0.00772	0.02
ynaK	3.88	6.62e-06	5.23e-05
ynbE	5.58	0.000142	0.000746
yncD	1.66	0.00152	0.00569
yncG	-1.93	1.88e-05	0.000133
yneE	2.05	3.98e-06	3.37e-05
yneG	-1.55	0.00548	0.02
yneO	-2.12	1.21e-05	8.99e-05
ynfB	-1.7	6.28e-05	0.00038
ynfE	-2.14	1.02e-06	1e-05
ynfK	-2.57	7.92e-12	2.03e-10
ynfQ	-1.98	0.00047	0.00208
yniA	2.47	7.54e-09	1.09e-07
yniB	1.85	0.00011	0.000612
ynjA	-1.63	0.00609	0.02
yoaA	1.76	0.00076	0.00314
yoaB	2.54	2.55e-11	5.82e-10
yoaE	1.55	0.02	0.04
yoaF	-2.7	1.95e-12	5.48e-11
yoaG	2.68	0.000381	0.00175
yobA	2.19	2.4e-07	2.66e-06
yobB	2.21	9.56e-07	9.44e-06
yobF	3.3	8.59e-05	0.000496
yodB	1.74	0.01	0.03
yodC	-4.03	0.02	0.05
yodD	-3.14	1.52e-05	0.000111
yoeF	1.83	0.00277	0.00955
yoeG	2.36	0.00096	0.00385
yoeH	4.44	0.00192	0.00701
yohF	-1.54	0.00321	0.01
yohJ	1.96	8.48e-05	0.00049
ypdI	2.13	0.05	0.1
ypeC	-4.85	0	0
ypfG	-3.16	1.11e-16	5.4e-15
ypfN	-2.14	3.55e-06	3.04e-05
yphA	1.72	0.000277	0.00132
yphG	-1.62	0.03	0.08
ypjD	-1.98	3.03e-06	2.61e-05
ypjF	-2.57	0.00805	0.02
ypjI	-6.7	0.000199	0.000993
ypjK	-4.79	0.000331	0.00155
yqaA	-1.81	0.000191	0.000962
yqaE	1.79	0.02	0.05
yqcA	1.65	0.000394	0.00179
yqcC	1.85	0.00275	0.00952
yqcE	-2.5	0.000215	0.00106
yqeH	1.8	0.00293	0.01
yqeI	2.7	1.62e-09	2.66e-08
yqfB	3.08	2.55e-12	7.02e-11
yqgA	1.58	0.00335	0.01
yqgC	-3.36	9.77e-08	1.18e-06
yqgD	-2.02	0.05	0.1
yqhG	1.52	0.02	0.04
yqhI	-5.37	0.04	0.08
yqiD	3.22	2.5e-08	3.37e-07
yqiG	1.52	0.01	0.03
yqiK	-1.92	0.000704	0.00295
yqjA	2.2	0.000112	0.000619
yqjD	1.69	0.000759	0.00314
yqjE	1.62	0.00287	0.00983
yqjG	-1.52	0.0056	0.02
yqjK	1.6	0.00108	0.00426
yraH	1.62	0.00647	0.02
yraP	1.5	0.00323	0.01
yraQ	-2.49	0.000307	0.00145
yrbL	-2.12	0.000744	0.00309
yrfG	-2.01	2.1e-06	1.9e-05
yrhB	1.67	0.00129	0.00495
ysaB	1.5	0.05	0.1
ytcA	-6.1	0.02	0.06
ytfA	1.92	0.05	0.11
ytfB	1.54	0.00315	0.01
ytfE	-3.63	1.08e-14	4.27e-13
ytfF	-1.5	0.02	0.06
ytfI	1.59	0.00444	0.01
ytfK	-5.59	5.77e-08	7.26e-07
ytfL	-1.99	6.71e-06	5.28e-05
zapB	2.42	0.00034	0.00158
zapD	1.94	4.84e-05	0.000304
zinT	3.71	1.18e-10	2.38e-09
zntA	2.53	1.38e-06	1.3e-05
znuB	1.59	0.00943	0.03
znuC	3.13	1.16e-12	3.34e-11
zraP	-2.33	0.00525	0.02
zupT	1.98	0.00135	0.00517
zur	1.95	3.93e-05	0.000255
zwf	1.93	0.00357	0.01

## Sheet: 3b_same_sign_lower
Name	FoldChange	P_value	FDRP_value
acrE	-2.67	2.65e-05	0.000179
arpB	14.41	0	0
asnB	2.56	6.11e-09	9.02e-08
bglF	-6.23	0	0
borD	27.68	0	0
caiT	-4.93	3.25e-05	0.000214
ccp	11.01	0	0
citT	-2.39	9.33e-05	0.00053
coaE	1.88	6.59e-06	5.22e-05
cra	7.46	0	0
csgD	8.78	0	0
csgE	10.76	0	0
cvrA	3.25	3.93e-14	1.42e-12
cyoA	7.98	0	0
cyoB	9.06	0	0
cyoC	6.28	0	0
cyoE	3.86	0	0
dcuA	5.72	5.02e-12	1.33e-10
dcuD	-2.61	8.97e-05	0.000513
dgcZ	1.85	7.99e-06	6.19e-05
efeB	4.28	0	0
elaA	4.9	3.4e-10	6.46e-09
elaD	4.42	0	0
entF	3.97	6.89e-10	1.21e-08
evgA	1.98	6.68e-06	5.28e-05
fepA	2.93	6.72e-14	2.34e-12
fimA	-2.7	4.06e-12	1.09e-10
fimI	-4.79	2.94e-10	5.66e-09
frvR	-2.51	3.95e-05	0.000255
frwC	-11.63	3.99e-10	7.54e-09
gcvR	2.74	1.89e-10	3.72e-09
gdx	-2.08	3.4e-07	3.61e-06
hchA	3.37	1.11e-06	1.08e-05
hemX	2.07	0.000424	0.00191
hiuH	2.4	1.12e-06	1.09e-05
hlyE	10.57	0	0
htpX	-2.75	8.88e-06	6.8e-05
ibpB	-20.82	0	0
ilvH	4.53	1.22e-11	2.93e-10
iraM	4.39	1.68e-09	2.73e-08
leuO	15.81	0	0
maeA	2.76	1.73e-11	4.03e-10
malP	-5.05	0	0
minD	8	0	0
nhoA	-2.49	5.6e-07	5.72e-06
nlpD	-2.79	9.2e-14	3.06e-12
nupC	2.33	2.55e-07	2.81e-06
ompT	13.71	0	0
osmF	-2.28	4.19e-08	5.43e-07
paaF	-2.9	4.54e-05	0.000288
pal	2.47	0.000195	0.000976
pdeI	4.98	0	0
phnK	-3.66	0.000535	0.00231
pinE	-6.48	0.000774	0.00319
ppsA	2.88	1.44e-09	2.4e-08
ppsR	1.97	2.21e-05	0.000153
pptA	10.22	0	0
pspA	-6.64	1.61e-13	5.08e-12
pspB	-3.8	0	0
pspG	-6.08	0	0
pyrI	4.58	0	0
ravA	4.47	0	0
rcsC	2.82	2.06e-11	4.77e-10
recX	2.03	8.98e-06	6.86e-05
rhaD	-3.12	0.000995	0.00397
rluC	2.99	3.36e-10	6.44e-09
rpmE	-3.13	4.85e-09	7.34e-08
rrlB	-42.77	4.23e-13	1.25e-11
rrsH	-5.31	4.58e-06	3.78e-05
rttR	-5.2	7.16e-07	7.19e-06
sibD	-3.59	0.00048	0.00211
tehB	4.53	0	0
thpR	2.4	2.88e-07	3.13e-06
uvrC	4.4	2.15e-14	8.1e-13
yaaY	-2.61	1.08e-08	1.52e-07
yabP	4.71	0	0
yabQ	3.96	2.34e-09	3.73e-08
yajQ	2.81	6.44e-06	5.12e-05
ybaA	-2.8	4.11e-12	1.1e-10
ybdG	2.14	6.19e-06	4.95e-05
ybdZ	4.05	7.55e-15	3.05e-13
ybgA	3.32	1.4e-11	3.33e-10
ybjH	-8.57	0	0
ycaK	3.4	4.79e-06	3.93e-05
ycaO	4.09	0	0
yccE	13.78	0	0
yceF	2.59	1.02e-11	2.53e-10
ycfJ	-5.43	0	0
ycgJ	8.51	0	0
ycgM	3.21	0	0
ychS	-39.66	0	0
yciG	-3.57	9.76e-10	1.67e-08
ydeJ	2.93	4.44e-16	1.98e-14
yeaY	-2.17	1.84e-07	2.11e-06
yeeN	3.77	5.64e-14	1.98e-12
yeeO	-2.17	1.83e-07	2.11e-06
yehL	-4.21	4.1e-06	3.45e-05
yeiS	2.87	1.7e-08	2.35e-07
yfjH	2.7	1.7e-10	3.36e-09
yheO	2.08	3.16e-05	0.00021
yhhN	3.71	0	0
yhjB	2.26	2.83e-06	2.47e-05
yhjG	-1.9	0.000402	0.00183
yieK	-3.51	1.34e-05	9.88e-05
yigI	-5.25	1.78e-15	7.39e-14
yiiS	5.14	0	0
ynfE	-2.14	1.02e-06	1e-05
ypjI	-6.7	0.000199	0.000993
ytfK	-5.59	5.77e-08	7.26e-07

## Sheet: 3b_opposite_sign
Name	FoldChange	P_value	FDRP_value
adeP	-1.76	0.000428	0.00192
adk	-3.34	0	0
agp	2.15	2.74e-08	3.67e-07
amiD	2	2.38e-07	2.65e-06
aqpZ	1.98	0.000338	0.00157
araC	1.52	0.00341	0.01
ariR	2.46	0.000295	0.0014
aroE	1.86	0.00194	0.00708
atoC	1.93	0.000534	0.00231
bfd	1.83	0.00048	0.00211
can	-1.52	0.01	0.03
casE	3.03	5.97e-06	4.79e-05
clcB	-2.2	1.35e-06	1.28e-05
cmoM	-1.56	0.00264	0.00921
cnoX	-1.54	0.00596	0.02
cpsB	-1.78	0.03	0.07
csgB	2.81	0.03	0.07
cspI	-1.65	0.00319	0.01
cstA	1.58	0.0023	0.00819
cysB	2.36	4.65e-10	8.53e-09
cysD	-1.52	0.05	0.1
cysJ	-2.9	4.94e-05	0.000309
cysK	-2.87	4.35e-05	0.000278
cysP	-5.91	0	0
cysU	-3.53	3.61e-07	3.82e-06
cysW	-2.03	0.00949	0.03
cysZ	-1.62	0.00227	0.00813
dacA	-1.99	0.00019	0.000959
dacC	2.21	4.88e-07	5.05e-06
degP	-2.37	3.41e-08	4.52e-07
dfp	-1.56	0.00185	0.00677
dgcT	2.59	3.52e-11	7.85e-10
dgoK	1.53	0.02	0.05
dgoR	1.51	0.02	0.04
dinD	1.83	0.000206	0.00102
dnaX	-1.78	0.000319	0.0015
dusB	-2.22	4.57e-08	5.88e-07
eutB	-1.68	0.00031	0.00146
exbB	-1.85	0.00453	0.01
exoX	-1.94	1.99e-06	1.81e-05
fadL	2.3	4.37e-06	3.63e-05
fes	2.7	1.21e-12	3.48e-11
fimB	2.98	2.81e-11	6.33e-10
fkpB	-1.97	1.78e-05	0.000127
fliC	1.61	0.00137	0.00522
frdD	1.52	0.01	0.04
ftsX	1.58	0.000775	0.00319
glaH	3.17	3.54e-14	1.29e-12
gloC	-1.57	0.02	0.04
gltA	2.32	0.000156	0.000811
gnsA	2.44	0.00542	0.02
grcA	1.69	0.00276	0.00955
gspC	1.79	0.02	0.06
gspE	-1.68	0.04	0.08
guaC	-2.54	1.27e-07	1.51e-06
hcaR	1.61	0.03	0.07
hemB	-2.02	2.04e-06	1.85e-05
hha	4.31	0	0
hisQ	1.65	0.05	0.1
hns	1.65	0.04	0.09
hprR	2.46	1.91e-07	2.17e-06
hpt	-1.62	0.00751	0.02
hsdR	1.55	0.00302	0.01
hslO	-1.76	7.35e-05	0.000435
hslR	-3.06	3.53e-14	1.29e-12
hybO	2.76	0.000264	0.00127
intE	1.51	0.01	0.03
ispD	-1.69	0.00238	0.00844
katE	-2.61	9.53e-12	2.38e-10
ldtC	-1.68	0.00846	0.02
lgt	-1.5	0.02	0.05
lhgD	2.13	1.09e-08	1.54e-07
lldR	1.58	0.00658	0.02
maa	1.93	7.09e-05	0.000422
maeB	2.13	5.38e-07	5.55e-06
malT	1.84	5.65e-05	0.00035
marB	-4.16	9.89e-14	3.24e-12
mazE	1.57	0.01	0.04
mcrB	2.45	8.16e-09	1.18e-07
menH	-2.48	0.000126	0.000675
mepK	-2.55	5.38e-08	6.87e-07
metB	-1.51	0.02	0.04
mhpC	-2.21	0.000479	0.00211
mioC	-1.57	0.00129	0.00495
mntR	1.78	0.00113	0.00443
mprA	-1.71	0.000112	0.000619
mqsA	1.82	0.0003	0.00142
mrdA	-1.89	1.31e-06	1.25e-05
mtfA	2.42	5.39e-11	1.17e-09
murJ	-1.81	0.000123	0.000661
mutM	-1.77	0.01	0.04
nagB	1.54	0.00141	0.00534
nagE	1.93	3.32e-05	0.000218
nanM	1.75	0.00139	0.00526
nanX	2.22	4.04e-07	4.25e-06
nanY	3.38	4.44e-16	1.98e-14
nmpC	3.02	4.2e-10	7.87e-09
opgC	1.79	0.000783	0.00322
pabA	1.85	0.03	0.06
pdeC	1.71	0.000352	0.00163
pgrR	2.11	1.79e-06	1.65e-05
phoB	-2.9	4.18e-11	9.13e-10
phoR	-1.97	1.85e-06	1.7e-05
phoU	-1.86	0.000122	0.000656
poxB	-1.58	0.04	0.09
ppiC	-2.92	8.64e-10	1.49e-08
proV	6.76	0	0
putP	1.72	0.00277	0.00955
qmcA	1.92	1.09e-05	8.24e-05
queD	-3.44	2.09e-13	6.51e-12
raiA	1.99	0.00849	0.02
rbbA	1.59	0.00283	0.00975
rbsK	1.82	2.12e-05	0.000148
rclB	2.87	3.96e-05	0.000256
rcsF	-2.14	1.87e-07	2.13e-06
renD	-2.46	0.000108	0.000599
rflP	2.03	5.42e-05	0.000336
rhtB	-1.52	0.01	0.03
ribF	-1.71	0.000174	0.000885
rihA	1.97	0.000266	0.00128
rlmC	-2.32	0.000118	0.000642
rlmH	-2.85	2.84e-10	5.49e-09
rnpA	-1.95	5.91e-05	0.00036
rnt	-1.51	0.01	0.03
rob	1.63	0.000907	0.00366
rplA	-1.55	0.04	0.08
rplK	-1.68	0.00145	0.00548
rplY	-2.49	1.6e-08	2.22e-07
rsfS	-3.14	1.11e-16	5.4e-15
rspB	2.76	1.37e-07	1.61e-06
rssA	3.58	1.03e-12	3.01e-11
rssB	1.81	5.91e-05	0.00036
rsxA	-2.28	3.56e-06	3.05e-05
rsxB	-2.43	1.41e-07	1.65e-06
rsxD	-1.7	0.00088	0.00357
sbmC	1.71	0.00624	0.02
sdhA	2.57	7.66e-06	5.96e-05
sdhB	1.92	0.000534	0.00231
sdhD	2.41	6.58e-05	0.000394
sdiA	2.18	3.4e-07	3.61e-06
sfmA	3.36	7.51e-07	7.51e-06
sfsA	2.08	6.97e-07	7.03e-06
smg	2.14	4.24e-05	0.000272
sodB	2.17	2.25e-06	2.02e-05
soxS	-2.07	1.3e-05	9.62e-05
spy	-4.67	1.2e-11	2.89e-10
sstT	2.52	0.000186	0.000938
tapT	-1.81	0.000679	0.00286
tatE	-2.28	2.37e-06	2.12e-05
tauC	-2.63	0.01	0.03
tcyP	-1.76	0.00829	0.02
thiP	-3.35	2.76e-06	2.43e-05
treA	1.76	0.00039	0.00178
trpR	1.61	0.00206	0.00745
ubiG	-2.83	2.4e-13	7.33e-12
uspF	1.83	4.47e-05	0.000285
uxaA	1.63	0.0013	0.005
uxaC	2.08	4.89e-05	0.000307
uxuR	1.85	9.47e-05	0.000535
wcaB	-1.79	0.02	0.06
wcaL	-1.83	0.01	0.04
wecH	1.69	0.00488	0.02
yacC	-3.82	0	0
yadM	1.87	0.00939	0.03
yaeH	1.54	0.00542	0.02
yafN	1.99	0.000403	0.00183
yafO	2.85	4.07e-06	3.43e-05
yafQ	2.04	3.18e-07	3.4e-06
yafX	-2.13	1.87e-05	0.000132
yahO	3.19	1.78e-05	0.000127
yaiZ	2.03	0.00745	0.02
ybcW	2.47	0.00144	0.00544
ybfE	-3	1.06e-09	1.79e-08
ybgC	-1.97	3.19e-05	0.000211
ybgO	1.63	0.01	0.03
ybhB	-1.51	0.01	0.03
ybhM	2.24	2.69e-05	0.000181
ybjD	2.44	4.28e-10	7.95e-09
ybjQ	1.74	0.000386	0.00177
ycgZ	1.7	0.04	0.08
yciW	-3.02	1.65e-09	2.69e-08
yciX	1.5	0.04	0.08
ycjS	-1.54	0.04	0.09
ycjX	-1.79	0.000242	0.00118
ydbD	1.61	0.00817	0.02
ydcA	4.24	0.0065	0.02
ydcD	2.25	5.54e-06	4.5e-05
ydcL	1.72	0.000422	0.0019
yddA	2.94	5.92e-07	6.02e-06
ydeM	1.64	0.05	0.1
ydfJ	1.96	6.48e-05	0.000389
ydhS	3.55	2.22e-16	1.02e-14
ydiL	1.78	0.04	0.09
ydiM	2.15	0.00738	0.02
ydjF	2.94	3.19e-11	7.15e-10
yebB	1.92	0.00887	0.03
yecD	-3.23	2.27e-13	7.03e-12
yecH	1.56	0.02	0.05
yedL	2.36	1.1e-05	8.31e-05
yegR	1.73	0.03	0.06
yeiP	-1.63	0.00064	0.0027
yfcH	1.77	0.000113	0.000625
yfdC	1.59	0.00374	0.01
yfdX	1.67	0.04	0.08
yfeD	1.81	0.000213	0.00105
yfiL	2.26	2.5e-06	2.23e-05
ygbE	-3.01	1.59e-14	6.19e-13
yhdV	-10.1	0	0
yhiJ	2.01	1.76e-06	1.62e-05
yiaA	2.02	0.00406	0.01
yiaD	-2.3	4.07e-08	5.28e-07
yibA	2.41	6.33e-09	9.32e-08
yidD	-1.85	0.0026	0.0091
yidX	1.6	0.00869	0.02
yieE	-1.67	0.000924	0.00372
yieF	-1.54	0.00695	0.02
yihM	1.87	0.01	0.04
yijF	-1.83	0.02	0.04
yjbF	-4.03	0.02	0.05
yjcB	-3.33	5.97e-10	1.07e-08
yjeM	-1.69	0.00016	0.000825
yjeO	-1.61	0.02	0.06
yjgN	1.66	0.00305	0.01
yjhR	1.62	0.04	0.09
yjiT	1.61	0.00763	0.02
ykfI	-1.91	0.00756	0.02
ymgA	2.5	2.16e-06	1.95e-05
ymgC	2.49	7.31e-06	5.72e-05
ymjC	2.88	9.53e-05	0.000538
yneG	-1.55	0.00548	0.02
ynfQ	-1.98	0.00047	0.00208
yniA	2.47	7.54e-09	1.09e-07
yodB	1.74	0.01	0.03
yoeF	1.83	0.00277	0.00955
yoeG	2.36	0.00096	0.00385
ypdI	2.13	0.05	0.1
ypjD	-1.98	3.03e-06	2.61e-05
yqaE	1.79	0.02	0.05
yqeH	1.8	0.00293	0.01
yqgC	-3.36	9.77e-08	1.18e-06
yqhG	1.52	0.02	0.04
yrfG	-2.01	2.1e-06	1.9e-05
ysaB	1.5	0.05	0.1
ytfA	1.92	0.05	0.11
ytfI	1.59	0.00444	0.01
zinT	3.71	1.18e-10	2.38e-09

## Sheet: 3b_not_significant
Name	FoldChange	P_value	FDRP_value
aaeA	-1.81	0.000362	0.00168
aaeB	-1.74	0.000988	0.00395
abpA	1.95	1.84e-06	1.69e-05
abpB	1.87	2.47e-05	0.000168
aceE	2.15	0.000383	0.00176
aceF	2.07	0.000931	0.00374
acnB	1.74	0.01	0.03
acrD	-1.88	6.98e-05	0.000416
acrF	-1.7	0.000909	0.00367
adeP	-1.76	0.000428	0.00192
adiC	-1.66	0.00406	0.01
aegA	-1.96	4.1e-05	0.000264
afuB	-2.68	0.02	0.05
afuC	-2.89	5.56e-06	4.5e-05
agaC	-2.38	0.04	0.09
allS	-1.99	0.00396	0.01
alsA	-2.5	0.000251	0.00122
alx	-1.62	0.00931	0.03
amtB	-2.89	1.9e-09	3.06e-08
anmK	1.96	2.17e-05	0.000151
ansP	-1.68	0.00197	0.00718
aphA	2.38	4.14e-06	3.47e-05
araJ	1.51	0.00923	0.03
arcB	1.88	6.44e-05	0.000388
arfB	-1.81	0.000163	0.000841
argC	1.6	0.00916	0.03
argD	-1.72	0.00274	0.0095
argE	2.55	1.2e-10	2.42e-09
ariR	2.46	0.000295	0.0014
aroE	1.86	0.00194	0.00708
arsR	1.68	0.03	0.08
aslB	-2.75	3.63e-05	0.000238
asmA	1.77	4.53e-05	0.000288
asnC	1.86	0.000997	0.00397
asr	-2.82	9.59e-08	1.17e-06
atoA	-2.42	0.04	0.09
atoB	-2.34	0.000439	0.00196
bamB	-1.8	0.02	0.05
bcsC	-1.68	0.000473	0.00209
beeE	1.95	0.04	0.09
bfd	1.83	0.00048	0.00211
bfr	4.4	9.34e-11	1.94e-09
bioA	1.59	0.03	0.08
bisC	1.61	0.0015	0.00562
cadC	5.48	0	0
caiD	-7	0.00229	0.00819
carA	-2.86	6.34e-05	0.000383
carB	-1.58	0.00402	0.01
cas1	1.65	0.02	0.06
casB	2.76	0.00111	0.00434
casC	2.07	0.00106	0.00419
casD	1.64	0.04	0.09
casE	3.03	5.97e-06	4.79e-05
cbrB	4.37	2.51e-14	9.36e-13
cedA	-1.68	0.04	0.08
chaA	1.6	0.00943	0.03
chbR	2.18	4.2e-07	4.41e-06
cheA	-1.98	0.00156	0.00583
chpB	1.65	0.04	0.09
citG	-1.93	0.03	0.07
clcA	1.63	0.01	0.03
clcB	-2.2	1.35e-06	1.28e-05
clpA	2.6	7.14e-05	0.000424
clsC	1.76	0.000173	0.000881
cmk	-1.59	0.00883	0.03
cmoB	1.51	0.03	0.07
cmoM	-1.56	0.00264	0.00921
codB	-1.74	0.02	0.06
cof	-1.61	0.000311	0.00146
comR	-2.14	2.12e-07	2.36e-06
cpdB	1.51	0.0061	0.02
cpoB	1.93	0.000336	0.00157
cpsB	-1.78	0.03	0.07
cpsG	-1.92	0.0024	0.00851
crp	2.14	0.000507	0.00221
csgA	2.68	5.78e-05	0.000354
csgB	2.81	0.03	0.07
csgC	2.25	0.02	0.04
csgF	3.86	0.000107	0.000598
cspC	2.61	0.000283	0.00135
cusA	-2.6	1.12e-07	1.34e-06
cusC	-1.98	0.03	0.07
cydB	2.54	0.00257	0.009
cyoD	4.73	0	0
cyuP	-2.2	0.00087	0.00354
dacD	-1.75	0.00231	0.00824
dcyD	1.79	0.000124	0.000664
ddpC	-2.19	0.00016	0.000825
ddpF	-1.82	0.000661	0.00279
deaD	-2.4	0.00344	0.01
deoA	1.63	0.00691	0.02
deoC	1.67	0.000584	0.0025
dgcI	3.52	0	0
dgcN	1.67	0.000912	0.00367
dgcQ	1.63	0.000202	0.001
dgoT	-1.72	0.01	0.04
dgt	1.54	0.00718	0.02
dkgA	1.83	0.000427	0.00192
dmsA	-1.57	0.00569	0.02
dnaA	-2.47	3.66e-11	8.12e-10
dnaN	-1.69	0.00021	0.00104
dnaQ	1.53	0.00131	0.00501
dpiA	-2.52	4.24e-07	4.43e-06
dsbG	1.75	0.000316	0.00148
dtd	-1.7	0.000133	0.000706
eamB	-1.94	0.000107	0.000597
ecpC	-1.61	0.00214	0.00773
elbB	2.18	7.54e-05	0.000442
elfA	2.96	5.73e-09	8.52e-08
elfG	1.88	0.0041	0.01
emrA	-2.91	1.35e-09	2.25e-08
emrB	-2.18	4.26e-06	3.57e-05
emrD	-2.05	2.06e-07	2.31e-06
emtA	1.62	0.00311	0.01
entD	3.35	2.33e-10	4.54e-09
eptB	-1.88	2.06e-05	0.000144
eutA	-1.67	0.03	0.06
eutB	-1.68	0.00031	0.00146
eutH	-1.91	0.00301	0.01
exuR	1.8	9.43e-05	0.000535
fabB	1.68	0.0015	0.00562
fabD	1.87	0.000688	0.00289
fabG	1.64	0.03	0.06
fabH	1.68	0.00121	0.00467
fadM	-1.58	0.00383	0.01
fbaA	1.67	0.02	0.05
fbp	1.71	0.000269	0.00129
fdhE	1.82	6.26e-05	0.000379
fdnG	-1.8	0.00163	0.00608
fdnI	-2.33	8.95e-07	8.9e-06
fdrA	-1.89	0.04	0.09
fepE	2.06	0.00565	0.02
fes	2.7	1.21e-12	3.48e-11
fhuA	1.62	0.04	0.08
fic	2.57	7.07e-07	7.11e-06
fimB	2.98	2.81e-11	6.33e-10
fimF	-2.52	0.02	0.04
fis	-2.85	1.55e-13	4.92e-12
fixC	-2.82	0.01	0.03
fkpB	-1.97	1.78e-05	0.000127
flgN	1.83	0.000722	0.00301
flhA	-2.08	1.41e-05	0.000103
flhB	-2.38	0.00661	0.02
flhE	-3.32	0.00488	0.02
fliC	1.61	0.00137	0.00522
fliK	-1.83	0.05	0.1
fliL	-2.09	0.04	0.09
fliO	-2.47	0.04	0.09
flxA	2.45	0.000192	0.000962
focB	-4.49	9.69e-12	2.41e-10
folA	1.79	7.4e-05	0.000437
folB	1.56	0.02	0.04
folX	1.57	0.00242	0.00857
frmB	-1.63	0.00441	0.01
frsA	1.54	0.00174	0.00642
frvA	-3.13	0.00437	0.01
frvB	-2.06	0.00106	0.00419
frvX	-5.06	0	0
frwD	-2.49	0.03	0.07
fryA	-1.7	0.00422	0.01
fsr	1.53	0.00526	0.02
ftnA	3.54	1.89e-15	7.78e-14
ftnB	2.03	1.75e-05	0.000125
ftsA	1.7	0.000266	0.00128
ftsB	-1.54	0.00654	0.02
ftsQ	1.57	0.01	0.03
ftsX	1.58	0.000775	0.00319
ftsY	-1.6	0.00241	0.00852
ftsZ	1.76	0.000839	0.00343
gabD	2.14	1.56e-06	1.46e-05
gabP	1.89	0.000132	0.000702
gabT	2.04	6.46e-06	5.12e-05
galK	1.63	0.000173	0.000884
galM	1.97	2e-05	0.000141
galR	1.65	0.00052	0.00226
gfcD	-1.98	0.00135	0.00517
ghoS	2.67	0.000692	0.00291
ghxP	-2.92	1.12e-05	8.4e-05
glmS	2.13	0.000155	0.000806
glmU	1.8	0.000168	0.000862
glnK	-9.75	0.00288	0.00986
glpC	-1.64	0.03	0.07
glpQ	1.54	0.00216	0.00777
glsA	-2.88	2.69e-12	7.33e-11
gltB	-4.7	0	0
gltD	-3.63	1.11e-16	5.4e-15
gltK	-2.11	0.000613	0.00261
glvB	-2.62	0.01	0.03
gmhB	1.58	0.03	0.07
gpmA	1.74	0.04	0.08
gpmM	-1.82	4.98e-05	0.000311
gpsA	1.66	0.00287	0.00982
grxA	1.84	0.00383	0.01
grxB	2.14	0.00169	0.00627
gspB	3.27	2.91e-06	2.54e-05
gspC	1.79	0.02	0.06
gspE	-1.68	0.04	0.08
gspO	1.87	0.000106	0.000592
guaC	-2.54	1.27e-07	1.51e-06
gudP	-2.39	0.00378	0.01
hcaF	-1.87	0.00636	0.02
hcr	-1.6	0.04	0.09
hcxB	1.72	0.000227	0.00111
hdfR	2.81	1.6e-09	2.64e-08
hdhA	2.66	2e-08	2.74e-07
hemB	-2.02	2.04e-06	1.85e-05
hemC	1.62	0.00051	0.00222
hemD	1.64	0.00226	0.0081
hemY	1.64	0.000603	0.00257
hinT	1.66	0.000706	0.00295
hns	1.65	0.04	0.09
hofB	-1.84	0.000502	0.00219
hofC	-1.61	0.01	0.03
hofP	-3.18	0.04	0.09
hprS	4.47	0	0
hsdR	1.55	0.00302	0.01
hslJ	-1.68	0.000117	0.000637
hslV	-1.53	0.02	0.06
hsrA	1.7	0.000599	0.00256
htrL	1.51	0.02	0.05
hycB	-3.1	0.05	0.1
hycC	-2.36	0.0023	0.00822
hycD	-2.79	0.00671	0.02
hycE	-1.89	0.00269	0.00937
hycG	-2.2	1.6e-05	0.000116
hyfB	-2.03	0.002	0.00725
hyfC	-3.15	0.000504	0.0022
hyfD	-3.09	2.98e-07	3.22e-06
hyfF	-1.77	0.000426	0.00192
hypA	-3.24	0.02	0.05
hyuA	-1.91	0.000364	0.00168
ibpA	-4.92	2.22e-16	1.02e-14
idi	1.58	0.00436	0.01
idnR	1.75	0.00215	0.00774
ihfB	2.72	9.55e-06	7.29e-05
ilvM	-5.74	0.00517	0.02
intB	1.82	2.38e-05	0.000162
intE	1.51	0.01	0.03
iraP	2.09	0.000116	0.000636
iscX	-1.96	6.5e-05	0.000389
ispD	-1.69	0.00238	0.00844
ispH	-2.09	3.16e-07	3.39e-06
kdgT	-1.61	0.005	0.02
kdpC	-2.19	2.79e-06	2.45e-05
kdsC	-1.64	0.00027	0.00129
kdsD	-1.56	0.00176	0.00647
kefC	1.51	0.00311	0.01
kefG	-2.12	0.000129	0.000689
kgtP	-1.84	0.02	0.05
kptA	2.7	8.2e-11	1.73e-09
kup	3.45	7.74e-14	2.64e-12
ldtC	-1.68	0.00846	0.02
letA	2.04	9.51e-08	1.16e-06
leuB	1.52	0.00933	0.03
leuC	1.5	0.02	0.04
lgoT	-1.79	0.00109	0.00429
lhgD	2.13	1.09e-08	1.54e-07
lipA	-1.92	2.1e-05	0.000147
lolE	1.57	0.000627	0.00266
lpd	1.75	0.00106	0.00419
lspA	-1.71	0.000612	0.00261
lysO	2.48	1.86e-07	2.13e-06
macA	1.76	0.000714	0.00298
malF	-1.61	0.03	0.07
malK	-3.83	0.000162	0.000835
malQ	-2.54	3.45e-08	4.54e-07
map	1.76	0.00609	0.02
marA	-4.02	0	0
marB	-4.16	9.89e-14	3.24e-12
marR	-33.17	0	0
mazF	1.55	0.01	0.04
mcbR	1.86	1.64e-05	0.000118
mcrB	2.45	8.16e-09	1.18e-07
mcrC	2.25	5.99e-05	0.000364
mdh	1.97	0.0022	0.00791
mdtA	-3.96	0	0
mdtG	-1.78	0.000781	0.00321
mdtN	-2.78	1.01e-05	7.67e-05
mdtO	-2.12	0.00126	0.00486
mdtQ	-2.43	0.000873	0.00355
menH	-2.48	0.000126	0.000675
mepS	1.51	0.00757	0.02
metB	-1.51	0.02	0.04
metC	1.68	0.000281	0.00134
metI	1.65	0.00167	0.00621
mgsA	1.85	4.33e-06	3.61e-05
mhpA	-1.59	0.04	0.08
mhpB	-2.15	0.01	0.04
mhpC	-2.21	0.000479	0.00211
minE	5.81	0	0
mlaA	1.88	6.81e-06	5.36e-05
mlaD	1.55	0.02	0.05
mliC	-1.96	5.1e-05	0.000317
mltD	-2.06	1.11e-07	1.32e-06
mmuP	-1.68	0.01	0.03
mntP	-2.07	0.03	0.07
mntR	1.78	0.00113	0.00443
modF	2.03	4.65e-07	4.85e-06
mog	1.56	0.01	0.03
motB	-2.47	0.00376	0.01
mppA	3.39	3.33e-16	1.52e-14
mrdB	-2.07	3.45e-05	0.000226
mreD	-2.27	3.51e-08	4.6e-07
mscL	2.31	5.7e-08	7.19e-07
msyB	-1.82	0.000524	0.00227
mtn	-1.56	0.000412	0.00186
murJ	-1.81	0.000123	0.000661
mzrA	1.55	0.00244	0.00863
nagA	1.7	0.00012	0.000649
nagB	1.54	0.00141	0.00534
nagC	2.15	1.47e-06	1.39e-05
napH	-1.96	0.04	0.09
narP	1.8	0.00173	0.00637
nepI	-1.68	0.00268	0.00935
nfuA	-1.51	0.00179	0.00659
nhaA	-2.31	3.65e-06	3.11e-05
nikA	-2.22	0.00302	0.01
nikB	-2.47	0.01	0.04
nikC	-2.28	0.03	0.07
nlpI	-2.06	0.0033	0.01
nohA	-2.86	0.00846	0.02
npr	-4.07	0	0
nrfC	-3.92	0.01	0.03
nrfE	-3.05	1.66e-05	0.00012
nrfF	-5.62	7.39e-05	0.000437
obgE	2.26	0.00294	0.01
ompF	7.52	0	0
ompN	1.84	0.00734	0.02
omrA	-35.41	0.03	0.06
otsB	-1.89	0.00413	0.01
paaG	-2.77	0.02	0.06
paaH	-1.83	0.03	0.07
pabA	1.85	0.03	0.06
panE	1.61	0.000431	0.00193
parE	-1.5	0.00275	0.00952
pdeA	1.54	0.01	0.03
pdeG	2.71	3.34e-09	5.16e-08
pdeK	1.85	3.24e-05	0.000214
pdeL	1.77	0.00134	0.00512
pdeN	1.61	0.00153	0.00575
pdxK	1.75	0.000151	0.00079
peaD	-3.65	0.02	0.06
pepA	1.64	0.00182	0.00667
pepQ	1.52	0.00434	0.01
pgrR	2.11	1.79e-06	1.65e-05
phnC	-5.19	0.000171	0.000871
phnJ	-2.14	0.04	0.09
phnO	-1.6	0.00303	0.01
phnP	-1.53	0.00904	0.03
phoA	-2.53	5.78e-05	0.000354
phoE	-1.58	0.01	0.04
phoP	2.7	2.42e-09	3.82e-08
phoQ	2.07	8.31e-06	6.42e-05
phoR	-1.97	1.85e-06	1.7e-05
phoU	-1.86	0.000122	0.000656
pinH	-5.28	0.00636	0.02
plaP	-2.34	1.01e-07	1.22e-06
pldB	-1.82	4.75e-05	0.000299
pliG	5	0	0
plsY	1.82	0.00509	0.02
pntB	-1.59	0.00258	0.00903
polA	1.76	3.41e-05	0.000224
potI	-1.62	0.04	0.08
poxB	-1.58	0.04	0.09
ppiC	-2.92	8.64e-10	1.49e-08
ppk	1.92	0.000231	0.00113
ppnN	2.73	7.91e-11	1.69e-09
ppx	1.79	0.00036	0.00167
pqqL	4.45	0	0
preA	-2.62	0.00107	0.00422
prfH	-2.08	0.04	0.08
prkB	2.49	1.15e-10	2.36e-09
proB	-1.91	3e-06	2.6e-05
proC	1.79	0.000191	0.000962
prpC	-1.78	0.03	0.06
pspC	-3.47	8.22e-14	2.78e-12
pspD	-4.32	8.73e-09	1.25e-07
pstC	-1.97	5.38e-06	4.37e-05
pstS	-5.89	0	0
psuT	-1.53	0.01	0.03
purL	-1.57	0.00334	0.01
purR	-1.61	0.0008	0.00328
purT	-1.92	0.01	0.03
purU	3.62	0	0
puuA	2.22	0.000391	0.00179
pykA	2.6	9.9e-09	1.4e-07
pyrE	1.68	0.02	0.04
pyrS	1.55	0.00615	0.02
queD	-3.44	2.09e-13	6.51e-12
radD	1.57	0.00203	0.00735
raiA	1.99	0.00849	0.02
rapA	-2.05	5.59e-06	4.52e-05
rapZ	-1.78	0.000125	0.000672
rarD	-1.74	0.01	0.04
rbbA	1.59	0.00283	0.00975
rbsR	1.64	0.00254	0.00892
rcdB	2.38	1.98e-06	1.8e-05
rclA	4.16	1.98e-14	7.57e-13
rclC	4.12	5.78e-12	1.51e-10
rcnB	-2.43	6.07e-07	6.17e-06
rcnR	2.09	0.00487	0.02
rcsA	1.51	0.02	0.06
rdcB	-2.36	0.03	0.07
recF	-2.61	1.16e-10	2.36e-09
rfbB	-1.53	0.00227	0.00814
rfbC	-1.62	0.000265	0.00128
rffG	-1.53	0.01	0.03
rhaB	-3.03	0.00327	0.01
rhtA	2.01	3.7e-05	0.000242
rhtB	-1.52	0.01	0.03
ribD	-1.59	0.00314	0.01
rimJ	1.77	0.000152	0.000794
rlmC	-2.32	0.000118	0.000642
rlpA	-1.66	0.000127	0.000679
rne	1.77	0.00552	0.02
rnpB	-2.26	0.00591	0.02
rnr	1.82	0.000386	0.00177
rpiB	1.97	0.01	0.04
rpoS	-2.01	0.0017	0.00629
rseA	-1.7	0.03	0.08
rssA	3.58	1.03e-12	3.01e-11
rstA	1.67	0.00162	0.00603
rstB	2.59	1.47e-08	2.05e-07
rsxB	-2.43	1.41e-07	1.65e-06
rsxC	-1.83	0.000167	0.000857
rsxD	-1.7	0.00088	0.00357
rsxG	-1.76	0.01	0.03
rutB	-1.8	0.02	0.05
rutC	-3.08	0.00156	0.00583
rutD	-2.08	0.00742	0.02
rutE	-2.01	0.01	0.03
rutF	-1.69	0.02	0.06
rutG	-2.17	2.02e-06	1.83e-05
ryeA	4.91	2.9e-14	1.07e-12
rzpD	4.09	1.85e-06	1.7e-05
rzpR	-1.5	0.02	0.05
sbmA	-2.41	6.46e-10	1.14e-08
sbmC	1.71	0.00624	0.02
sbp	-2.16	1.74e-06	1.61e-05
scpC	-1.65	0.03	0.06
sdhE	1.8	0.00104	0.00414
secA	-1.5	0.03	0.08
secM	-1.61	0.000707	0.00296
selU	-2.03	0.000823	0.00336
sfmA	3.36	7.51e-07	7.51e-06
sgbE	-2.04	0.000905	0.00366
sgcQ	-1.65	0.000983	0.00393
sieB	1.54	0.03	0.07
slyA	2	0.000198	0.00099
smg	2.14	4.24e-05	0.000272
smrB	1.66	0.000316	0.00148
sodA	-2.57	7.21e-05	0.000428
sodB	2.17	2.25e-06	2.02e-05
speF	-1.67	0.01	0.04
sroH	-2.5	0.03	0.07
ssuD	-2.36	0.000288	0.00137
stpA	-1.73	0.01	0.03
sucA	1.92	0.00136	0.00519
sucB	2.09	0.000469	0.00208
sucC	1.96	0.00285	0.00978
suhB	-3.75	1.11e-16	5.4e-15
sxy	2	5.61e-06	4.53e-05
tabA	1.82	0.00526	0.02
tap	-1.64	0.03	0.08
tapT	-1.81	0.000679	0.00286
tauC	-2.63	0.01	0.03
tcdA	-2.12	8.41e-06	6.47e-05
tcyL	1.88	0.000718	0.00299
tdcE	-1.81	0.00955	0.03
tdcF	-1.55	0.05	0.1
tdcG	-1.72	0.01	0.04
tdk	2.14	2.06e-07	2.31e-06
tesB	-1.5	0.00535	0.02
tfaX	2.22	0.05	0.11
tff	-7.91	0.03	0.08
thiB	-3.29	4.19e-09	6.4e-08
thiC	-1.77	0.000363	0.00168
thiM	-2.29	0.00131	0.00501
thiP	-3.35	2.76e-06	2.43e-05
thiQ	-2.81	1.09e-05	8.24e-05
thrB	1.54	0.03	0.08
thrC	1.84	0.000409	0.00185
tldD	1.65	0.0058	0.02
tomB	7.06	0	0
torZ	-1.64	0.00283	0.00973
treC	-2.04	0.00105	0.00417
trkG	3.48	6.66e-16	2.88e-14
trmL	-2.74	2.79e-06	2.45e-05
trpR	1.61	0.00206	0.00745
truA	-1.79	7.98e-05	0.000465
ubiG	-2.83	2.4e-13	7.33e-12
ubiI	-1.5	0.00962	0.03
ubiU	-2.26	0.03	0.08
ubiV	-1.85	0.00441	0.01
udp	2.64	2.31e-13	7.09e-12
ugd	2.05	2.48e-05	0.000168
ung	-1.69	0.000237	0.00116
upp	-1.79	0.000227	0.00111
uspC	3.61	1.45e-13	4.65e-12
uspD	4.53	0	0
uvrA	-2.81	2.1e-10	4.1e-09
uvrY	2.81	1.05e-09	1.79e-08
ves	-2.15	0.000336	0.00157
waaB	-1.56	0.00815	0.02
wcaB	-1.79	0.02	0.06
wcaC	-2.46	0.000706	0.00295
wcaJ	-1.54	0.05	0.1
wcaL	-1.83	0.01	0.04
yaaX	-3.38	1.64e-13	5.15e-12
yacC	-3.82	0	0
yacG	1.58	0.00968	0.03
yadC	3.1	2.44e-12	6.76e-11
yadK	2.25	0.00255	0.00895
yadL	2.52	0.000596	0.00255
yadS	-2.93	8.77e-10	1.51e-08
yaeQ	-2.52	2.34e-11	5.37e-10
yaeR	1.52	0.02	0.05
yafN	1.99	0.000403	0.00183
yafO	2.85	4.07e-06	3.43e-05
yafP	1.98	0.00404	0.01
yafV	-2.04	6.05e-06	4.85e-05
yafW	-2.21	0.00855	0.02
yafY	-2.24	0.00678	0.02
yafZ	-3.33	4.27e-10	7.95e-09
yagH	1.54	0.01	0.03
yagL	1.66	0.00579	0.02
yagU	4.3	7.68e-14	2.64e-12
yahM	-4.76	0.05	0.1
yaiW	-1.88	6.17e-05	0.000374
yajL	1.71	0.000613	0.00261
ybaT	-1.61	0.00676	0.02
ybaZ	-2.74	9.78e-11	2.02e-09
ybbA	-2.43	0.000702	0.00295
ybcF	-2.03	0.04	0.08
ybcL	2.54	1.13e-11	2.77e-10
ybcM	2.89	3.89e-09	5.96e-08
ybcO	-4.31	0.05	0.11
ybcV	2.74	0.000112	0.000619
ybcW	2.47	0.00144	0.00544
ybdJ	2	8.98e-05	0.000513
ybdR	-3.17	5.65e-12	1.48e-10
ybeX	1.63	0.03	0.06
ybfD	1.77	0.02	0.05
ybfQ	1.76	0.01	0.04
ybgC	-1.97	3.19e-05	0.000211
ybgS	-1.68	0.02	0.05
ybhM	2.24	2.69e-05	0.000181
ybhN	1.57	0.02	0.04
ybiJ	-3.03	1.04e-13	3.37e-12
ybjG	1.75	0.0052	0.02
ybjL	2.08	2.73e-06	2.42e-05
ybjM	-2.13	0.00382	0.01
ybjO	-1.65	0.00727	0.02
ycaN	2.55	5.91e-06	4.76e-05
ycaP	2.37	1.28e-07	1.51e-06
yccT	2.55	5.99e-08	7.49e-07
ycdY	1.79	1.87e-05	0.000132
yceH	2.02	8.45e-05	0.000489
yceK	-2	0.000429	0.00192
yceM	2.12	5.08e-05	0.000317
ycfK	-3.02	0.00295	0.01
ychE	2.21	5.55e-07	5.69e-06
ychF	-1.9	0.000303	0.00143
ychJ	3.32	2.52e-10	4.9e-09
yciC	1.89	2.32e-05	0.000159
yciQ	1.83	0.00174	0.00642
yciT	2.44	6.39e-09	9.37e-08
yciV	1.54	0.00413	0.01
yciW	-3.02	1.65e-09	2.69e-08
yciX	1.5	0.04	0.08
yciY	-2.15	0.00111	0.00434
ycjN	-2.57	0.000477	0.00211
ycjS	-1.54	0.04	0.09
ycjT	-1.66	0.04	0.08
ycjW	3.07	7.07e-08	8.76e-07
ycjX	-1.79	0.000242	0.00118
ycjY	3.19	2.5e-11	5.72e-10
ydbD	1.61	0.00817	0.02
ydbH	1.53	0.00508	0.02
ydbJ	-1.95	7.87e-05	0.00046
ydbL	2.97	2.36e-05	0.000161
ydcD	2.25	5.54e-06	4.5e-05
ydcK	2.37	1.19e-08	1.67e-07
ydcL	1.72	0.000422	0.0019
ydcY	2.34	0.000119	0.000649
yddA	2.94	5.92e-07	6.02e-06
yddB	3.47	9.53e-12	2.38e-10
ydfG	1.68	0.00085	0.00347
ydhB	1.5	0.01	0.03
ydhC	-2.11	6.29e-08	7.82e-07
ydhF	1.54	0.00188	0.0069
ydhU	-1.56	0.05	0.1
ydiO	-1.92	0.00956	0.03
ydiP	3.26	9.2e-10	1.58e-08
ydiR	-1.64	0.00706	0.02
ydiS	-2.44	0.000273	0.00131
ydjL	1.63	0.04	0.1
ydjX	1.72	0.03	0.06
yeaO	1.8	8.76e-05	0.000504
yeaW	-2.09	0.00377	0.01
yeaX	-1.58	0.01	0.04
yebB	1.92	0.00887	0.03
yebG	1.86	3.08e-05	0.000206
yebK	1.5	0.00608	0.02
yebQ	-4.55	1.11e-16	5.4e-15
yebV	-1.78	0.04	0.09
yecD	-3.23	2.27e-13	7.03e-12
yecE	-2.08	7.39e-08	9.1e-07
yecN	1.98	2.93e-05	0.000196
yedD	-1.84	1.22e-05	9.04e-05
yeeA	1.68	0.0012	0.00465
yeeR	-2.37	9.65e-09	1.37e-07
yeeT	-3.16	1.41e-05	0.000103
yegH	1.97	2.1e-05	0.000147
yegX	-1.94	0.00198	0.00718
yehM	-2.08	8.44e-06	6.48e-05
yehQ	-1.56	0.00781	0.02
yeiE	4.24	0	0
yeiH	1.71	0.000863	0.00351
yeiL	3.04	3.13e-05	0.000208
yejA	1.71	0.000419	0.00189
yfaQ	-1.68	0.00641	0.02
yfaS	-2.04	1.74e-06	1.61e-05
yfaT	-2.29	0.01	0.04
yfaU	-1.66	0.04	0.08
yfaZ	-2.09	2.57e-05	0.000174
yfbM	4.7	3.15e-09	4.91e-08
yfbU	1.62	0.000666	0.00281
yfcJ	-1.72	0.0028	0.00965
yfcL	1.52	0.01	0.03
yfcP	-2.97	0.00401	0.01
yfcU	-1.56	0.00921	0.03
yfdF	5.83	0	0
yfdT	2.02	0.01	0.03
yfeK	1.74	0.00189	0.00692
yfeS	2.07	6.12e-05	0.000371
yffB	2.91	5.44e-12	1.44e-10
yfhH	-1.63	0.0053	0.02
yfhL	-4.1	4.64e-14	1.65e-12
yfhM	1.73	0.00286	0.00982
yfiM	-1.67	0.0073	0.02
yfiR	2.74	1.79e-08	2.45e-07
yfjI	3.08	7.66e-09	1.11e-07
yfjJ	3.09	5.2e-10	9.49e-09
yfjX	-1.97	0.01	0.03
ygaQ	3.17	1.54e-08	2.15e-07
ygaV	-1.72	0.02	0.06
ygdG	-1.75	0.00994	0.03
ygfF	-2.59	0.000192	0.000962
ygfT	-2.71	8.89e-05	0.00051
yggN	-1.77	0.000895	0.00362
yggR	-2.09	0.03	0.07
yggS	-1.68	0.000427	0.00192
yghF	-4.58	5.77e-05	0.000354
yghG	-20.28	0.00315	0.01
yghQ	-2.71	6.38e-06	5.09e-05
yghX	2.06	4.66e-05	0.000295
ygiL	2.84	8.95e-05	0.000513
ygiQ	-2.12	1.89e-07	2.16e-06
ygiV	2.22	4.63e-05	0.000293
ygiZ	3.42	1.75e-06	1.61e-05
yhaJ	-1.68	0.0018	0.0066
yhaL	-1.64	0.05	0.11
yhbQ	-2.75	1.69e-06	1.57e-05
yhcN	-5.72	2.58e-11	5.84e-10
yhdE	-1.57	0.0063	0.02
yhdT	-4.03	2.88e-08	3.84e-07
yhdY	-1.84	0.02	0.05
yhfG	2.18	8.33e-05	0.000483
yhfT	-1.52	0.05	0.1
yhfU	-2.12	0.00015	0.000784
yhfW	-2.14	0.00389	0.01
yhfX	-2.74	0.02	0.04
yhgH	-1.62	0.00165	0.00612
yhhX	2.97	2.22e-15	9.06e-14
yhhY	1.79	0.0018	0.0066
yhiJ	2.01	1.76e-06	1.62e-05
yhiL	2.22	1.33e-07	1.56e-06
yhjJ	-3.17	8.66e-15	3.47e-13
yhjX	1.89	0.000762	0.00315
yiaF	-1.76	0.00176	0.00647
yiaY	-3.52	3.44e-08	4.54e-07
yibA	2.41	6.33e-09	9.32e-08
yibF	-2.7	9.03e-11	1.89e-09
yibV	-2.53	0.00354	0.01
yicL	2.71	3.8e-11	8.4e-10
yidB	-1.61	0.00667	0.02
yidJ	-2.82	7.53e-06	5.87e-05
yidX	1.6	0.00869	0.02
yieL	-2.45	0.000438	0.00195
yieP	2.17	5.42e-07	5.57e-06
yigF	2.69	2.41e-05	0.000164
yihM	1.87	0.01	0.04
yihP	-1.98	0.00288	0.00986
yihQ	-1.77	0.01	0.04
yiiG	1.84	0.02	0.04
yiiR	1.67	0.02	0.05
yiiX	-2.25	0.000141	0.000744
yjbE	-4.76	5.96e-10	1.07e-08
yjbF	-4.03	0.02	0.05
yjbG	-2.37	0.04	0.08
yjbH	-2.52	1.52e-09	2.52e-08
yjbI	1.73	0.01	0.03
yjbR	2.93	3.12e-12	8.43e-11
yjbT	-2.2	9.46e-05	0.000535
yjdF	-1.87	0.00461	0.01
yjdI	2.37	0.000439	0.00196
yjdJ	2.44	1.54e-07	1.79e-06
yjdN	-1.88	7.71e-06	5.99e-05
yjdP	-3.68	1.63e-14	6.3e-13
yjeJ	2.04	0.00197	0.00718
yjeO	-1.61	0.02	0.06
yjfC	-1.56	0.03	0.07
yjgL	3.29	2.3e-12	6.43e-11
yjgN	1.66	0.00305	0.01
yjgR	1.74	0.000596	0.00255
yjiC	8.33	0	0
yjiG	-1.84	0.03	0.08
yjiS	-7.8	0.05	0.1
yjiX	-2.07	0.00296	0.01
yjjG	1.57	0.00395	0.01
yjjQ	2.05	0.02	0.05
yjjW	-1.93	0.03	0.07
yjtD	1.55	0.0072	0.02
ykfC	-1.55	0.02	0.04
ykfF	-1.78	0.04	0.09
ykfG	-3.5	0.00136	0.00519
ykfH	-2.3	0.05	0.11
ykfI	-1.91	0.00756	0.02
ykgA	3.09	8.31e-10	1.44e-08
ylbF	-2.29	0.00392	0.01
ylbH	-1.67	0.03	0.07
ymcE	3.25	0.04	0.09
ymdB	1.77	0.00755	0.02
ymdE	-3.12	0.05	0.1
ymdF	-6.05	6.27e-10	1.11e-08
ymfL	-1.75	0.0047	0.01
ymfN	1.59	0.02	0.04
ynaK	3.88	6.62e-06	5.23e-05
ynbE	5.58	0.000142	0.000746
yncD	1.66	0.00152	0.00569
yncG	-1.93	1.88e-05	0.000133
yneE	2.05	3.98e-06	3.37e-05
ynfB	-1.7	6.28e-05	0.00038
ynfQ	-1.98	0.00047	0.00208
yniB	1.85	0.00011	0.000612
ynjA	-1.63	0.00609	0.02
yoaB	2.54	2.55e-11	5.82e-10
yoaF	-2.7	1.95e-12	5.48e-11
yobF	3.3	8.59e-05	0.000496
yodB	1.74	0.01	0.03
yodC	-4.03	0.02	0.05
yoeG	2.36	0.00096	0.00385
yoeH	4.44	0.00192	0.00701
yohJ	1.96	8.48e-05	0.00049
ypfG	-3.16	1.11e-16	5.4e-15
yphA	1.72	0.000277	0.00132
yphG	-1.62	0.03	0.08
ypjF	-2.57	0.00805	0.02
ypjK	-4.79	0.000331	0.00155
yqaA	-1.81	0.000191	0.000962
yqcA	1.65	0.000394	0.00179
yqcE	-2.5	0.000215	0.00106
yqeH	1.8	0.00293	0.01
yqgA	1.58	0.00335	0.01
yqgC	-3.36	9.77e-08	1.18e-06
yqgD	-2.02	0.05	0.1
yqhI	-5.37	0.04	0.08
yqiD	3.22	2.5e-08	3.37e-07
yqiG	1.52	0.01	0.03
yqiK	-1.92	0.000704	0.00295
yqjD	1.69	0.000759	0.00314
yqjE	1.62	0.00287	0.00983
yqjK	1.6	0.00108	0.00426
yraH	1.62	0.00647	0.02
yraQ	-2.49	0.000307	0.00145
yrhB	1.67	0.00129	0.00495
ysaB	1.5	0.05	0.1
ytcA	-6.1	0.02	0.06
ytfA	1.92	0.05	0.11
ytfB	1.54	0.00315	0.01
ytfF	-1.5	0.02	0.06
zapB	2.42	0.00034	0.00158
znuB	1.59	0.00943	0.03
znuC	3.13	1.16e-12	3.34e-11
zraP	-2.33	0.00525	0.02
zupT	1.98	0.00135	0.00517

## Sheet: 3c_RpoE_37
Name	FoldChange	P_value	FDRP_value
apaH	-2.45	5.64e-09	5.28e-08
apaG	-1.93	3.01e-06	1.66e-05
rsmA	-1.81	5.46e-06	2.91e-05
lptD	-1.68	0.000828	0.00278
skp	1.78	0.000604	0.0021
lpxA	-1.85	0.00137	0.00433
lpxB	-1.98	1.05e-06	6.5e-06
rnhB	-2.46	4.73e-05	0.000212
ecpR	3.01	0.00107	0.00349
rclC	4.22	1.33e-15	3.68e-14
rclB	4.62	6.02e-08	4.63e-07
rclA	3.14	3.22e-15	8.47e-14
sbmA	2.12	2.25e-08	1.89e-07
ybaB	-1.62	0.000332	0.00124
recR	-2.19	9.46e-09	8.46e-08
rrrD	5.05	3.52e-08	2.88e-07
rzpD	3.51	0.00152	0.00476
ybfG	6.86	1.59e-05	7.86e-05
bhsA	2.29	0.000591	0.00206
phoQ	1.73	9.29e-05	0.00039
ydhI	1.8	3.98e-05	0.000181
ydhJ	-2.22	9.44e-08	7.07e-07
ydhK	-1.95	9.97e-07	6.19e-06
yeaY	-2.64	2.27e-11	3.23e-10
yoaC	1.92	9.29e-05	0.00039
ftnB	2.16	1.22e-07	8.89e-07
lpxP	-4	0	0
yfeK	2.32	1.83e-05	8.95e-05
yfeS	2.52	1.1e-11	1.68e-10
yfeX	-2.2	2.57e-08	2.15e-07
bepA	-2.43	3.36e-11	4.6e-10
rseC	-2.53	3.09e-10	3.7e-09
rseB	-2.77	2.84e-11	3.98e-10
rseA	-2.71	2.95e-09	2.92e-08
rnlB	2.34	4.93e-06	2.66e-05
prfB	-4.94	3.33e-16	9.77e-15
ygiM	-2.38	3.69e-10	4.37e-09
cca	-1.66	0.000726	0.00247
rpoD	-1.69	0.00144	0.00453
yraP	-2	1.47e-06	8.71e-06
greA	-1.82	1.21e-06	7.31e-06
lptB	-1.96	1.99e-05	9.64e-05
rapZ	-1.55	0.000751	0.00255
gspB	2.86	2.38e-06	1.34e-05
gspA	4.56	5.44e-15	1.36e-13
rpoH	-1.92	9.47e-06	4.82e-05
yhjJ	-3.99	0	0
yiaN	2.31	0.01	0.04
sgbE	-2.31	0.00433	0.01
waaF	-2.31	2.79e-09	2.8e-08
waaC	-1.99	1.23e-06	7.43e-06
yidQ	-1.75	5.78e-05	0.000256
yiiS	2.6	5.44e-12	8.66e-11
uspD	3.83	0	0
plsB	-2.37	2.27e-11	3.23e-10
psd	-2.12	4.26e-08	3.41e-07
lgoR	2.35	0.01	0.03

## Sheet: 3c_RpoE_44
Name	FoldChange	P_value	FDRP_value
degP	-2.37	3.41e-08	4.52e-07
rseP	2.03	9.66e-06	7.36e-05
bamA	1.69	0.00678	0.02
skp	2.1	0.00209	0.00754
lpxA	1.53	0.00455	0.01
rclC	4.12	5.78e-12	1.51e-10
rclB	2.87	3.96e-05	0.000256
rclA	4.16	1.98e-14	7.57e-13
sbmA	-2.41	6.46e-10	1.14e-08
yaiW	-1.88	6.17e-05	0.000374
fadM	-1.58	0.00383	0.01
rzpD	4.09	1.85e-06	1.7e-05
phoQ	2.07	8.31e-06	6.42e-05
ydhI	-1.51	0.00754	0.02
yeaY	-2.17	1.84e-07	2.11e-06
ftnB	2.03	1.75e-05	0.000125
yfeK	1.74	0.00189	0.00692
yfeS	2.07	6.12e-05	0.000371
bamD	1.85	0.00051	0.00222
rnlB	-1.75	0.000122	0.000658
yggN	-1.77	0.000895	0.00362
yghF	-4.58	5.77e-05	0.000354
rpoD	-2.17	0.00119	0.00463
yqjA	2.2	0.000112	0.000619
mzrA	1.55	0.00244	0.00863
rapZ	-1.78	0.000125	0.000672
gspB	3.27	2.91e-06	2.54e-05
malQ	-2.54	3.45e-08	4.54e-07
yhjJ	-3.17	8.66e-15	3.47e-13
yiaM	-5.34	0.00643	0.02
yiaN	-2.42	0.0099	0.03
sgbE	-2.04	0.000905	0.00366
yidQ	-1.84	8.33e-06	6.43e-05
yieE	-1.67	0.000924	0.00372
yieF	-1.54	0.00695	0.02
yiiS	5.14	0	0
uspD	4.53	0	0
mscM	1.72	0.000123	0.000662

## Sheet: 3c_RpoH_37
Name	FoldChange	P_value	FDRP_value
ileS	-1.82	0.000335	0.00125
lspA	-1.69	0.000277	0.00105
fkpB	-2.15	6.7e-06	3.52e-05
ispH	-2.85	2.07e-14	4.76e-13
cra	2.44	2.43e-11	3.44e-10
ribE	-2.81	5.97e-13	1.1e-11
nusB	-2.06	2.56e-08	2.15e-07
thiL	-2.77	1.01e-08	8.99e-08
ppiD	-1.78	0.000553	0.00194
ybeZ	-1.62	0.01	0.03
ybfE	-2.03	8.15e-05	0.000348
mngB	2.57	3.24e-11	4.47e-10
yccE	19.03	0	0
bssS	2.26	2.97e-08	2.47e-07
phoQ	1.73	9.29e-05	0.00039
phoP	2.26	5.09e-10	5.76e-09
ycjY	2.3	2.69e-06	1.51e-05
ldhA	2.47	2.18e-09	2.23e-08
ydeO	3.06	6.16e-07	3.93e-06
sdaA	-2.9	6.23e-12	9.88e-11
pphA	-1.67	0.000193	0.00076
yehR	2.62	8.57e-07	5.37e-06
yehW	-1.83	0.000149	0.000598
yehX	-1.98	0.00199	0.00604
yehY	-2.24	0.000141	0.000568
osmF	-2.06	8.06e-09	7.39e-08
ptsH	-2.19	4.1e-05	0.000186
ptsI	-1.61	0.01	0.03
raiA	2.18	0.000471	0.00169
grpE	1.72	0.00282	0.00823
yfjV	-1.66	0.01	0.04
pncC	-1.84	0.000104	0.000432
cas2	3.26	1.57e-06	9.24e-06
cas1	2.81	7.58e-07	4.78e-06
casE	6.52	1.28e-12	2.23e-11
casD	12.66	9.55e-15	2.33e-13
rdgB	-2.46	9.74e-08	7.27e-07
hemW	-2.66	1.09e-09	1.18e-08
rpoD	-1.69	0.00144	0.00453
rlmE	1.6	0.0032	0.00923
hslR	-1.57	0.00112	0.0036
hslO	-1.79	6.08e-05	0.000268
nfuA	-1.93	2e-06	1.15e-05
prlC	-2	1.8e-06	1.05e-05
yiaA	6.98	0	0
yibA	2.65	5.94e-14	1.27e-12
waaF	-2.31	2.79e-09	2.8e-08
waaC	-1.99	1.23e-06	7.43e-06
hslV	-1.62	0.00725	0.02
yjaZ	1.68	0.000886	0.00296
metA	2.46	3.43e-09	3.32e-08
fxsA	1.82	0.000123	0.000501
yjhI	3.82	0.00809	0.02
yjiT	1.91	0.000318	0.0012

## Sheet: 3c_RpoH_44
Name	FoldChange	P_value	FDRP_value
lspA	-1.71	0.000612	0.00261
fkpB	-1.97	1.78e-05	0.000127
ispH	-2.09	3.16e-07	3.39e-06
cra	7.46	0	0
yafE	-1.72	0.00154	0.00575
cnoX	-1.54	0.00596	0.02
ybfE	-3	1.06e-09	1.79e-08
mngA	-3.01	0.00526	0.02
hspQ	-2.77	4.43e-06	3.67e-05
yccE	13.78	0	0
phoQ	2.07	8.31e-06	6.42e-05
phoP	2.7	2.42e-09	3.82e-08
topA	2.97	2.38e-06	2.13e-05
ycjX	-1.79	0.000242	0.00118
ymjC	2.88	9.53e-05	0.000538
ycjY	3.19	2.5e-11	5.72e-10
sdaA	-1.62	0.00228	0.00815
htpX	-2.75	8.88e-06	6.8e-05
pphA	-3.84	0	0
osmF	-2.28	4.19e-08	5.43e-07
narP	1.8	0.00173	0.00637
alaA	1.76	5.03e-05	0.000314
yfbR	1.61	0.000723	0.00301
raiA	1.99	0.00849	0.02
pncC	1.56	0.00408	0.01
cas2	2.34	0.000844	0.00344
casE	3.03	5.97e-06	4.79e-05
rpoD	-2.17	0.00119	0.00463
yrfG	-2.01	2.1e-06	1.9e-05
hslR	-3.06	3.53e-14	1.29e-12
hslO	-1.76	7.35e-05	0.000435
nfuA	-1.51	0.00179	0.00659
yiaA	2.02	0.00406	0.01
yibA	2.41	6.33e-09	9.32e-08
mutM	-1.77	0.01	0.04
ibpB	-20.82	0	0
ibpA	-4.92	2.22e-16	1.02e-14
rpmE	-3.13	4.85e-09	7.34e-08
adiC	-1.66	0.00406	0.01
hfq	1.86	0.000239	0.00117
yjiT	1.61	0.00763	0.02
creA	2.39	5.95e-06	4.78e-05
creB	2.76	1.19e-05	8.87e-05
creC	1.66	0.00117	0.00454

## Sheet: 3c_Crp_37
Name	FoldChange	P_value	FDRP_value
caiF	1.99	0.0016	0.005
caiC	-1.66	0.01	0.03
caiB	-2.09	0.0042	0.01
nadC	-2.98	0	0
ampD	-1.6	0.00146	0.00458
ampE	-2.17	1.08e-06	6.67e-06
hpt	-3.06	0	0
sfsA	1.77	0.000112	0.000462
yaeQ	-1.82	4.06e-05	0.000184
arfB	-1.91	1.13e-06	6.91e-06
prpB	-1.95	0.00752	0.02
prpD	-2.55	0.00183	0.00563
prpE	-1.83	0.01	0.03
lacA	4.85	0.0074	0.02
lacY	3.7	9.19e-07	5.75e-06
lacI	-2.17	4.58e-08	3.63e-07
mhpE	1.83	0.00598	0.02
araJ	1.83	1.46e-06	8.68e-06
cyoE	2.6	1.35e-11	2.01e-10
cyoD	2.38	3.39e-09	3.29e-08
cyoC	2.01	1.34e-05	6.77e-05
hupB	2.31	3.06e-09	3.03e-08
nmpC	2.75	1.26e-11	1.91e-10
entD	2.99	1.48e-11	2.16e-10
entE	2.16	2.01e-08	1.72e-07
entB	2.96	1.04e-10	1.32e-09
entA	2.48	4.38e-07	2.88e-06
entH	3.04	1.43e-11	2.11e-10
cstA	1.72	0.000192	0.000757
umpH	-1.62	0.000165	0.000656
nagB	1.54	0.00112	0.00362
gltA	2.45	1.58e-08	1.37e-07
sucD	1.54	0.000561	0.00196
modA	5.76	0	0
modB	3.57	5.93e-13	1.1e-11
modC	2.31	5.44e-08	4.23e-07
ldtB	-2.32	4.6e-08	3.63e-07
ybiT	-2.85	2.45e-14	5.57e-13
cspD	2.19	1.23e-06	7.43e-06
focA	1.55	0.00116	0.00375
ompF	2.69	6.96e-08	5.3e-07
pncB	-1.89	1.89e-06	1.1e-05
rmf	2.19	0.00252	0.00747
agp	2.07	3.3e-08	2.7e-07
putP	2.16	4.96e-06	2.67e-05
ycdZ	-2.06	5.34e-06	2.86e-05
csgG	5.6	0	0
csgF	7.06	0	0
csgE	13.73	0	0
csgD	10.42	0	0
ptsG	-2.18	7.74e-08	5.84e-07
comR	-3.91	0	0
bhsA	2.29	0.000591	0.00206
hlyE	9.79	0	0
ompW	4.51	7.33e-05	0.000318
sohB	-1.71	0.000743	0.00252
trg	1.62	0.00271	0.00794
hicA	-2.1	6.41e-05	0.00028
lsrG	2.49	0.005	0.01
marR	-1.72	0.00585	0.02
uidC	2.9	5.36e-05	0.000238
malY	-2.17	6.14e-08	4.71e-07
sodB	1.52	0.00465	0.01
chbR	1.68	0.000219	0.000852
chbC	5.75	0	0
gdhA	-1.58	0.01	0.03
manY	-1.87	0.000154	0.000615
araG	1.61	0.0036	0.01
cdd	-1.62	0.00304	0.00882
yeiP	-3.91	0	0
ubiG	-2.73	6.48e-14	1.38e-12
nrdA	-2.77	1.44e-11	2.11e-10
nrdB	-1.77	0.000224	0.000871
yfaE	-1.85	0.00163	0.00508
glpQ	2.3	1.59e-08	1.37e-07
fadL	1.59	0.000438	0.00159
dsdX	1.89	0.01	0.03
ptsH	-2.19	4.1e-05	0.000186
ptsI	-1.61	0.01	0.03
hyfR	1.59	0.00983	0.02
guaA	-2.63	2.56e-07	1.76e-06
guaB	-3.42	2.55e-13	5e-12
xseA	-2.13	4.06e-08	3.25e-07
csiE	-1.89	8e-06	4.16e-05
rseC	-2.53	3.09e-10	3.7e-09
rseB	-2.77	2.84e-11	3.98e-10
rseA	-2.71	2.95e-09	2.92e-08
rpoE	-2.03	6.03e-06	3.19e-05
grcA	2.3	3.08e-07	2.09e-06
raiA	2.18	0.000471	0.00169
grpE	1.72	0.00282	0.00823
gabP	1.84	2.87e-05	0.000135
gutQ	-1.67	0.01	0.03
cas2	3.26	1.57e-06	9.24e-06
cas1	2.81	7.58e-07	4.78e-06
casE	6.52	1.28e-12	2.23e-11
casD	12.66	9.55e-15	2.33e-13
casC	9.52	0	0
casB	6.5	2.4e-05	0.000114
mazF	1.77	0.00212	0.00642
mazE	2.52	5.2e-06	2.79e-05
araE	1.52	0.00833	0.02
gcvT	-1.76	5.35e-05	0.000238
serA	1.65	0.000951	0.00314
glgS	2.07	0.00267	0.00784
aer	-1.86	0.000807	0.00271
ebgC	2.72	8.41e-05	0.000358
tdcD	2.66	0.01	0.03
pnp	-1.52	0.00755	0.02
argG	-1.66	0.000469	0.00168
gltB	-1.83	4.51e-05	0.000203
nanK	-1.77	0.00318	0.00917
rpsI	-2.08	1.18e-05	5.94e-05
rplM	-2.6	1.49e-07	1.08e-06
dusB	-3.79	2.57e-12	4.26e-11
fis	-2.55	2.16e-12	3.62e-11
cysG	-1.56	0.00353	0.01
yhgH	-1.7	0.000867	0.0029
nfuA	-1.93	2e-06	1.15e-05
malT	1.69	0.000185	0.000733
glpR	-1.81	7.78e-05	0.000335
glpG	-1.76	7.08e-05	0.000307
glgP	1.68	0.000362	0.00134
gntK	2.1	0.000562	0.00196
rpoH	-1.92	9.47e-06	4.82e-05
mdtE	-2.33	5.23e-08	4.11e-07
xylB	1.85	0.000402	0.00146
xylG	11.99	0	0
xylH	2.31	1.29e-06	7.72e-06
plaR	-1.66	6.2e-05	0.000272
yiaN	2.31	0.01	0.04
sgbE	-2.31	0.00433	0.01
ilvB	-1.59	0.00226	0.0068
tnaB	2.67	0.000764	0.00258
rbsD	2.07	0.00544	0.01
rbsA	2.34	6.28e-07	4.01e-06
rbsC	1.52	0.00893	0.02
rbsB	2.39	6.31e-12	9.97e-11
rbsK	1.68	0.000711	0.00243
rbsR	2.91	3.65e-13	7e-12
udp	1.71	2.26e-05	0.000108
csrC	6.84	1.03e-12	1.84e-11
glnA	2	0.00248	0.00737
rhaS	-2.24	0.01	0.03
sodA	-1.87	6.01e-05	0.000265
glpF	-2.54	0.000449	0.00162
hupA	1.75	0.00109	0.00354
aceB	1.98	0.000544	0.00191
malF	-1.74	0.01	0.03
malM	1.6	0.00446	0.01
dcuA	2.1	1.08e-05	5.49e-05
aspA	1.98	9.36e-06	4.78e-05
priB	-1.61	0.01	0.02
mpl	-2.87	1.55e-15	4.24e-14
treC	-1.81	0.01	0.03
treB	-1.86	0.01	0.03
idnR	3.07	1e-10	1.28e-09
idnT	1.7	0.00179	0.00551
idnO	3.61	2.07e-06	1.19e-05
fecE	-6.38	0	0
fecD	-8.13	0	0
fecC	-9.67	0	0
fecB	-8.3	0	0
fecA	-11.78	0	0
nanS	6.05	6.36e-08	4.88e-07
nanM	4.46	3.33e-16	9.77e-15
nanC	3.46	0.00106	0.00345
lgoR	2.35	0.01	0.03

## Sheet: 3c_Crp_44
Name	FoldChange	P_value	FDRP_value
caiE	-3.18	0.00871	0.02
caiD	-7	0.00229	0.00819
caiB	-2.2	0.000184	0.00093
caiT	-4.93	3.25e-05	0.000214
fixC	-2.82	0.01	0.03
araC	1.52	0.00341	0.01
hofC	-1.61	0.01	0.03
hofB	-1.84	0.000502	0.00219
aceE	2.15	0.000383	0.00176
aceF	2.07	0.000931	0.00374
lpd	1.75	0.00106	0.00419
acnB	1.74	0.01	0.03
hpt	-1.62	0.00751	0.02
sfsA	2.08	6.97e-07	7.03e-06
yaeP	-1.65	0.000758	0.00314
yaeQ	-2.52	2.34e-11	5.37e-10
arfB	-1.81	0.000163	0.000841
prpR	-2	0.000483	0.00212
prpB	-2.69	3.89e-05	0.000253
prpD	-1.95	0.00401	0.01
prpE	-1.8	0.00656	0.02
lacY	-2.65	0.00139	0.00528
lacZ	-2.36	7.54e-05	0.000442
mhpB	-2.15	0.01	0.04
mhpC	-2.21	0.000479	0.00211
araJ	1.51	0.00923	0.03
cyoE	3.86	0	0
cyoD	4.73	0	0
cyoC	6.28	0	0
cyoB	9.06	0	0
cyoA	7.98	0	0
hupB	4.42	9.99e-16	4.28e-14
nmpC	3.02	4.2e-10	7.87e-09
entD	3.35	2.33e-10	4.54e-09
fepA	2.93	6.72e-14	2.34e-12
entC	4.44	0	0
entE	5.63	0	0
entB	9.21	0	0
entA	8.04	0	0
entH	12.78	0	0
cstA	1.58	0.0023	0.00819
citC	-2.89	3.97e-11	8.73e-10
dpiB	-2.59	6.03e-09	8.93e-08
dpiA	-2.52	4.24e-07	4.43e-06
cspE	-2.21	0.01	0.03
nagC	2.15	1.47e-06	1.39e-05
nagA	1.7	0.00012	0.000649
nagB	1.54	0.00141	0.00534
nagE	1.93	3.32e-05	0.000218
chiP	-2.71	0.000423	0.00191
gltA	2.32	0.000156	0.000811
sdhD	2.41	6.58e-05	0.000394
sdhA	2.57	7.66e-06	5.96e-05
sdhB	1.92	0.000534	0.00231
sucA	1.92	0.00136	0.00519
sucB	2.09	0.000469	0.00208
sucC	1.96	0.00285	0.00978
galM	1.97	2e-05	0.000141
galK	1.63	0.000173	0.000884
fiu	2.85	7.21e-09	1.05e-07
pflB	2.8	0.000242	0.00118
serC	2.92	1.15e-06	1.11e-05
aroA	3.49	1.1e-09	1.85e-08
ompF	7.52	0	0
agp	2.15	2.74e-08	3.67e-07
putP	1.72	0.00277	0.00955
csgF	3.86	0.000107	0.000598
csgE	10.76	0	0
csgD	8.78	0	0
ptsG	-2.56	3.1e-09	4.84e-08
comR	-2.14	2.12e-07	2.36e-06
hlyE	10.57	0	0
ychH	-1.64	0.00714	0.02
paaZ	-3.07	0.000942	0.00378
paaF	-2.9	4.54e-05	0.000288
paaJ	-1.88	0.000112	0.000619
aldA	-2.04	5.86e-05	0.000358
lsrC	-2.34	0.000158	0.00082
lsrD	-2.83	1.17e-06	1.13e-05
uxaB	-1.69	0.000804	0.0033
marR	-33.17	0	0
marA	-4.02	0	0
marB	-4.16	9.89e-14	3.24e-12
ynfK	-2.57	7.92e-12	2.03e-10
fumC	-2.75	1.14e-12	3.3e-11
manA	1.85	1.61e-05	0.000117
uidB	-2.63	0.000197	0.000986
uidA	-1.84	0.000809	0.00331
malY	1.61	0.00421	0.01
sodB	2.17	2.25e-06	2.02e-05
chbR	2.18	4.2e-07	4.41e-06
gdhA	2.99	3.28e-08	4.36e-07
sbmC	1.71	0.00624	0.02
gatC	-2.7	0.01	0.03
preA	-2.62	0.00107	0.00422
mglC	-6.48	0.00022	0.00108
galS	-2.51	0.0032	0.01
yeiP	-1.63	0.00064	0.0027
ubiG	-2.83	2.4e-13	7.33e-12
glpQ	1.54	0.00216	0.00777
glpB	-2.43	0.00116	0.00453
fadL	2.3	4.37e-06	3.63e-05
dsdX	-1.91	0.00398	0.01
nupC	2.33	2.55e-07	2.81e-06
hyfB	-2.03	0.002	0.00725
hyfC	-3.15	0.000504	0.0022
hyfD	-3.09	2.98e-07	3.22e-06
hyfF	-1.77	0.000426	0.00192
focB	-4.49	9.69e-12	2.41e-10
guaA	8.54	0	0
guaB	5.27	0	0
xseA	2.42	3.02e-09	4.76e-08
rpoE	-2.1	0.000476	0.0021
grcA	1.69	0.00276	0.00955
raiA	1.99	0.00849	0.02
glaH	3.17	3.54e-14	1.29e-12
lhgD	2.13	1.09e-08	1.54e-07
gabD	2.14	1.56e-06	1.46e-05
gabT	2.04	6.46e-06	5.12e-05
gabP	1.89	0.000132	0.000702
srlE	-1.98	0.00836	0.02
rpoS	-2.01	0.0017	0.00629
cas2	2.34	0.000844	0.00344
casE	3.03	5.97e-06	4.79e-05
casC	2.07	0.00106	0.00419
casB	2.76	0.00111	0.00434
mazF	1.55	0.01	0.04
mazE	1.57	0.01	0.04
fucR	-1.6	0.00166	0.00616
glcC	-2.12	0.000265	0.00128
fadH	-2.02	0.000202	0.00101
uxaA	1.63	0.0013	0.005
uxaC	2.08	4.89e-05	0.000307
exuT	-1.81	0.000265	0.00128
exuR	1.8	9.43e-05	0.000535
tdcG	-1.72	0.01	0.04
tdcE	-1.81	0.00955	0.03
agaA	-2.04	4.33e-05	0.000276
gltB	-4.7	0	0
gltD	-3.63	1.11e-16	5.4e-15
nanA	-1.69	0.00274	0.0095
mdh	1.97	0.0022	0.00791
aaeB	-1.74	0.000988	0.00395
aaeA	-1.81	0.000362	0.00168
dusB	-2.22	4.57e-08	5.88e-07
fis	-2.85	1.55e-13	4.92e-12
yhfA	3.16	8.37e-13	2.46e-11
crp	2.14	0.000507	0.00221
yhgH	-1.62	0.00165	0.00612
nfuA	-1.51	0.00179	0.00659
malT	1.84	5.65e-05	0.00035
glpD	-2	1.05e-05	7.97e-05
mdtE	3.17	7.92e-11	1.69e-09
mdtF	2.62	2.68e-05	0.000181
gadA	2.85	0.000152	0.000791
xylB	-2.23	7.94e-07	7.92e-06
xylA	-1.53	0.00454	0.01
yiaM	-5.34	0.00643	0.02
yiaN	-2.42	0.0099	0.03
sgbE	-2.04	0.000905	0.00366
mtlR	-2.54	1.6e-12	4.56e-11
gpsA	1.66	0.00287	0.00982
uhpT	-2.75	2.66e-08	3.58e-07
ilvN	-2.53	3.96e-05	0.000256
ilvB	-2.13	9.91e-06	7.54e-05
dgoT	-1.72	0.01	0.04
tnaA	-2.09	0.00557	0.02
bglB	-4.5	0.000378	0.00174
bglF	-6.23	0	0
bglG	-3.34	0.00507	0.02
rbsK	1.82	2.12e-05	0.000148
rbsR	1.64	0.00254	0.00892
udp	2.64	2.31e-13	7.09e-12
rhaD	-3.12	0.000995	0.00397
rhaB	-3.03	0.00327	0.01
rhaR	-1.79	0.01	0.04
rhaT	-2.68	3.16e-07	3.39e-06
sodA	-2.57	7.21e-05	0.000428
glpK	-1.51	0.0073	0.02
glpF	-2.62	3.26e-05	0.000215
oxyR	1.9	2.78e-05	0.000187
hupA	1.84	0.00245	0.00865
aceB	2.16	0.00253	0.00889
aceA	2.18	0.00626	0.02
malG	-2.05	0.00122	0.0047
malK	-3.83	0.000162	0.000835
malM	-1.76	0.00639	0.02
actP	-2	0.000257	0.00124
proP	1.91	0.000487	0.00214
dcuA	5.72	5.02e-12	1.33e-10
hfq	1.86	0.000239	0.00117
ulaF	-1.94	0.00272	0.00946
cpdB	1.51	0.0061	0.02
treC	-2.04	0.00105	0.00417
treB	-1.8	0.00836	0.02
idnR	1.75	0.00215	0.00774
fecC	1.68	0.000634	0.00269
fecB	1.8	0.000138	0.000728
nanM	1.75	0.00139	0.00526
uxuR	1.85	9.47e-05	0.000535
deoC	1.67	0.000584	0.0025
deoA	1.63	0.00691	0.02

[truncated: 12 more sheets: 3c_all_37, 3c_all_44, 3d, 4a_cya, 4a_cyacrp, 4a_pSEVA, 4a_cya+cyacrp, 4a_cyacrp+pSEVA, 4a_pSEVA+cya, 4a_cya+cyacrp+pSEVA, 4b_all, 4b_topA_overlap]
