# Supplementary material for: Restoring Global Gene Regulation through Experimental Evolution Uncovers a NAP (Nucleoid-Associated Protein)-Like Behavior of Crp/Cap
Source: mBio. 2021 Oct 26;12(5):e02028-21. doi: 10.1128/mBio.02028-21 (PMC8546631; doi:10.1128/mBio.02028-21)
Supplement: TABLE S3 [file mbio.02028-21-st003.xlsx]

## Sheet: Sheet1
	Log_FoldChange	-LOG10(p)	GO term	Affected by changes in global supercoiling
citC	-0.91	2.58503	regulated via crp	potentially	1
yceQ	0.64	2.16115	NA	-
bluF	0.82	2.25026	DNA-binding	yes	1
lapB	0.63	1.69897	membrane	-
ydgC	0.67	1.69897	membrane	-
cpsB	0.89	1.39794	metabolism	-
thiM	1.13	1.69897	metabolism	-
yehE	-0.6	1.39794	membrane	-
arnC	0.94	2.17783	membrane	-
arnA	0.63	1.69897	membrane	-
yfeK	0.64	1.52288	cytosol	-
yfeZ	0.7	1.30103	cytosol	-
ypfH	-0.69	3.41454	cytosol, hydrolase	-
iscR	0.88	4.80134	DNA-binding	yes	1
recN	1.2	2.32422	DNA-binding	yes	1
yfjH	0.98	5.67162	cytosol	-
yfjI	0.98	2.63827	cytosol	-
iap	0.96	3.03716	post translational protein modification	-
lysR	0.73	1.69897	DNA-binding	yes	1
tldD	-0.6	1.69897	sensitive to gyrase inhibitor	yes	1
gspA	0.94	2.09205	affected by H-NS, DNA-binding	yes	1
yrhA	0.76	1.69897	membrane	-
cpxP	-0.98	2.6038	stress response	-
fdhF	-1.74	12.0168	metabolism	yes	1
phnL	-0.67	1.69897	energy conversion, nucleotide binding, membrane	potentially	1
phnF	-1.37	1.52288	DNA-binding	yes	1
adiY	-1.31	4.99568	affected by H-NS, DNA-binding	yes	1
idnR	0.7	2	regulated via crp	potentially	1
topAI	1.26	6.21042	supercoiling	yes	1
bglJ	1.35	8.90309	affected by H-NS, DNA-binding	yes	1
				SUM	14		out of 30
